# Supplementary material for: CircSTX6 promotes pancreatic ductal adenocarcinoma progression by sponging miR-449b-5p and interacting with CUL2
Source: Mol Cancer. 2022 Jun 1;21:121. doi: 10.1186/s12943-022-01599-5 (PMC9158112; doi:10.1186/s12943-022-01599-5)
Supplement: Supplementary file 1 — Additional file 1: Table S1. The RNA-seq results of all differentially expressed circRNAs in five pairs of T4 patients with different survival time. [file 12943_2022_1599_MOESM1_ESM.xlsx]

## Sheet: Sheet1
Table S1. The RNA-seq results of all differentially expressed circRNAs in five pairs of T4 patients with different survival time.
	B1	B2	B4	B5	B8	A2	A4	A5	A8	A9	baseMean	log2FoldChange	lfcSE	stat	pvalue	Known_circRNA_ID
chr1:10331559-10335561	0	12	2	0	18	0	0	0	0	0	1.67915	4.01358	1.99181	2.01504	0.0439007	hsa_circ_0110210;hsa_circ_0110235
chr1:10405902-10408791	8	3	3	2	14	0	0	2	0	0	2.41516	3.13617	1.49213	2.10181	0.0355702	hsa_circ_0110259;hsa_circ_0110268
chr1:104108056-104118162	0	10	0	0	22	2	12	11	12	18	7.99308	-1.92853	0.977471	-1.97298	0.0484974	hsa_circ_0000099
chr1:108690900-108703915	22	27	8	2	64	31	40	26	26	22	24.0722	-1.10173	0.507391	-2.17136	0.0299039	hsa_circ_0013369;hsa_circ_0004270
chr1:12638745-12639440	83	115	199	72	456	21	65	47	37	51	87.9154	1.3094	0.374533	3.49609	0.000472127	hsa_circ_0010017;hsa_circ_0010023
chr1:150921597-150922001	4	3	11	0	8	0	0	0	0	0	1.79842	4.09594	1.77043	2.31353	0.0206935	hsa_circ_0014052;hsa_circ_0014063
chr1:150997990-150999803	0	0	0	0	0	8	0	0	2	3	1.58421	-4.39644	2.04605	-2.14875	0.0316544	hsa_circ_0014085;hsa_circ_0110786
chr1:155823066-155823600	88	152	82	41	215	101	176	95	138	122	112.652	-0.802912	0.271629	-2.95591	0.00311744	hsa_circ_0000139
chr1:168200751-168201157	0	0	0	0	0	0	3	0	12	0	1.64986	-4.46453	2.21147	-2.0188	0.0435078	hsa_circ_0015142;hsa_circ_0002093
chr1:172520651-172526934	41	105	34	49	92	78	120	32	80	115	73.242	-0.892012	0.394635	-2.26035	0.0237996	hsa_circ_0000160
chr1:179100445-179102509	77	83	48	55	304	34	45	37	37	39	60.914	0.788103	0.376467	2.09342	0.0363119	hsa_circ_0015429;hsa_circ_0004996
chr1:180953812-180962561	9	0	10	0	0	36	5	5	3	16	9.54918	-2.23153	1.0562	-2.1128	0.0346182	hsa_circ_0111396;hsa_circ_0007905
chr1:211952259-211966532	0	3	2	0	3	6	11	12	10	3	5.42778	-3.17458	0.977691	-3.24702	0.00116621	hsa_circ_0002274
chr1:21295966-21307720	0	0	0	0	0	4	0	3	0	5	1.54899	-4.35485	2.04453	-2.13	0.0331717	hsa_circ_0010456;hsa_circ_0000025
chr1:22216473-22217187	5	11	0	0	48	0	2	0	2	0	3.5213	2.94259	1.49009	1.97477	0.0482938	hsa_circ_0010611;hsa_circ_0010778
chr1:224599128-224601037	0	0	0	0	0	4	3	2	0	4	1.51707	-4.33444	1.8758	-2.31072	0.0208486	hsa_circ_0016587;hsa_circ_0005242
chr1:231672958-231678357	6	13	22	6	29	16	29	13	19	20	16.3265	-0.997631	0.506493	-1.96968	0.0488746	hsa_circ_0004834
chr1:232626619-232629406	3	0	3	0	30	0	0	0	0	0	1.73042	4.05739	1.99979	2.02891	0.0424674	hsa_circ_0016917
chr1:236332000-236347206	2	9	3	0	40	0	0	0	0	0	2.63196	4.66762	1.64216	2.84237	0.00447798	hsa_circ_0112551
chr1:243456392-243471479	0	0	0	0	10	13	4	6	6	5	4.52626	-3.02578	1.20257	-2.5161	0.0118663	hsa_circ_0112748;hsa_circ_0007442
chr1:32628835-32632897	22	11	26	9	20	2	11	0	5	0	9.03275	2.00455	0.829142	2.41761	0.0156226	hsa_circ_0011348;hsa_circ_0003880
chr1:36288462-36292436	6	6	11	0	4	0	0	0	0	0	2.02901	4.26426	1.71342	2.48875	0.0128195	hsa_circ_0011594;hsa_circ_0113194
chr1:39696853-39723700	0	7	12	0	10	0	0	0	0	0	1.84293	4.13476	1.91946	2.15413	0.0312302	hsa_circ_0011768;hsa_circ_0008939
chr1:42730785-42789498	25	40	25	12	53	9	17	6	8	10	16.8113	1.02429	0.48345	2.11872	0.0341145	hsa_circ_0113380
chr1:44750501-44785416	39	40	36	13	73	0	25	9	11	15	20.9628	1.15795	0.565475	2.04775	0.0405849	hsa_circ_0113423;hsa_circ_0005716
chr1:48821341-48825442	188	287	136	113	1420	33	167	107	130	116	187.327	0.992961	0.43367	2.28967	0.0220405	hsa_circ_0008202
chr1:52215816-52231653	0	0	0	0	0	0	14	3	0	0	1.56377	-4.39877	2.23614	-1.96712	0.0491692	hsa_circ_0012458;hsa_circ_0008022
chr1:58971731-59002413	14	9	8	0	19	8	23	8	23	26	13.2342	-1.5133	0.640704	-2.36193	0.0181801	hsa_circ_0000072
chr1:58971731-59004982	0	6	0	4	5	9	24	8	11	18	8.99731	-2.71766	0.809299	-3.35804	0.000784981	hsa_circ_0002316
chr1:70758070-70781249	7	11	10	0	35	12	45	23	14	35	18.023	-1.90016	0.592417	-3.20747	0.00133906	hsa_circ_0114044;hsa_circ_0000085
chr1:78177431-78178966	5	6	15	0	13	2	0	0	0	0	2.86499	3.46274	1.51269	2.28913	0.0220716	hsa_circ_0012988;hsa_circ_0012989
chr1:78324622-78332076	13	8	8	0	13	16	30	11	30	13	14.0578	-1.87207	0.60963	-3.07084	0.00213461	hsa_circ_0114205;hsa_circ_0013012
chr1:84644859-84680000	0	0	0	0	0	0	9	0	4	10	2.40799	-5.01446	1.79331	-2.7962	0.00517075	hsa_circ_0004083
chr1:94032835-94033408	40	84	269	17	337	31	48	24	53	27	68.5088	1.2117	0.49148	2.46541	0.0136855	hsa_circ_0006427
chr10:103550652-103551196	10	4	5	0	3	0	0	0	0	0	1.74952	4.04403	1.80602	2.2392	0.0251429	hsa_circ_0019600;hsa_circ_0092427
chr10:117849251-117856275	6	4	0	9	60	0	2	0	3	0	5.31765	3.16415	1.27074	2.49001	0.0127739	hsa_circ_0005239
chr10:120460817-120489922	0	2	2	0	2	9	2	3	4	3	2.92489	-2.60708	1.21481	-2.14608	0.0318668	hsa_circ_0002028
chr10:127516126-127520176	0	0	0	0	3	0	6	3	5	4	2.12154	-3.43167	1.6327	-2.10184	0.0355677	NA
chr10:128768965-128798571	0	0	0	2	13	0	14	13	15	15	7.51661	-2.90969	1.09221	-2.66405	0.0077207	hsa_circ_0020378;hsa_circ_0002669
chr10:15858833-15889942	44	52	22	9	75	65	101	27	54	42	45.5601	-1.15659	0.396288	-2.91857	0.00351638	hsa_circ_0017842;hsa_circ_0000219
chr10:18816516-18825125	22	8	0	8	6	2	0	2	0	2	5.05702	2.47948	1.1988	2.0683	0.0386116	hsa_circ_0140813
chr10:27431315-27434519	18	22	30	15	30	37	53	19	24	39	28.6275	-1.06135	0.425779	-2.49273	0.0126767	hsa_circ_0093446;hsa_circ_0005633
chr10:28872327-28879761	0	7	3	0	2	5	12	6	7	5	4.68835	-2.19972	0.979858	-2.24494	0.0247721	hsa_circ_0018048;hsa_circ_0018054
chr10:31661946-31750165	11	11	3	6	16	2	25	17	25	16	13.3775	-1.41244	0.651401	-2.16831	0.0301349	hsa_circ_0008203;hsa_circ_0000230
chr10:32197099-32199491	146	264	181	95	335	120	322	175	209	261	199.127	-0.69217	0.276085	-2.50709	0.012173	hsa_circ_0018098;hsa_circ_0000231
chr10:46248035-46248685	0	0	0	0	0	6	0	3	2	0	1.41981	-4.22896	2.11044	-2.00382	0.0450889	hsa_circ_0002461;hsa_circ_0007711
chr10:5815804-5842668	4	4	0	0	15	10	25	7	10	20	9.12959	-2.51193	0.790301	-3.17845	0.00148064	hsa_circ_0017579;hsa_circ_0017586
chr10:69751955-69773943	4	0	12	3	10	0	0	0	2	0	2.5186	3.22906	1.59928	2.01907	0.0434796	hsa_circ_0018473;hsa_circ_0005190
chr10:70945742-70951522	2	2	0	0	3	5	7	2	10	8	4.06644	-2.91074	1.06746	-2.72678	0.0063956	hsa_circ_0018598;hsa_circ_0006201
chr10:7318853-7327916	197	318	415	70	375	333	254	235	281	353	273.302	-0.766907	0.325337	-2.35727	0.01841	hsa_circ_0017629;hsa_circ_0000211
chr10:80878671-80921890	0	0	8	8	0	0	0	0	0	0	2.04647	4.22077	2.13399	1.97788	0.0479425	hsa_circ_0018962;hsa_circ_0005844
chr10:86198267-86237420	48	54	35	12	81	3	18	5	14	16	22.5055	1.40698	0.506091	2.7801	0.00543418	hsa_circ_0018994;hsa_circ_0018998
chr10:89527429-89536184	49	57	47	17	94	16	0	0	20	23	26.1456	1.42413	0.704932	2.02024	0.0433587	hsa_circ_0094336;hsa_circ_0007229
chr10:93754291-93768032	6	13	11	2	30	16	21	9	16	25	13.7954	-1.28964	0.558017	-2.31111	0.020827	hsa_circ_0019125;hsa_circ_0008148
chr11:103173821-103194718	5	10	2	2	9	6	16	7	15	12	8.29791	-1.63184	0.690439	-2.36348	0.0181042	hsa_circ_0024120;hsa_circ_0024143
chr11:103866792-103870965	0	0	0	0	0	0	4	8	2	3	2.11317	-4.80129	1.731	-2.7737	0.00554226	hsa_circ_0094766;hsa_circ_0094768
chr11:108046972-108047817	62	151	122	56	230	54	54	41	59	41	73.8478	0.634292	0.316595	2.00348	0.0451258	hsa_circ_0024184;hsa_circ_0006208
chr11:108137897-108139336	0	0	0	0	2	2	2	7	0	10	2.74922	-4.15265	1.59036	-2.61114	0.00902397	hsa_circ_0024192;hsa_circ_0024217
chr11:118422500-118423050	10	21	8	14	23	0	0	7	4	4	8.36399	1.70592	0.867115	1.96735	0.0491432	hsa_circ_0000359
chr11:118451960-118455359	0	0	0	0	5	4	12	0	5	5	2.84606	-3.30104	1.48136	-2.22838	0.0258552	hsa_circ_0006374
chr11:119103157-119103405	19	10	5	0	30	25	23	25	18	15	16.6682	-1.55978	0.613616	-2.54195	0.0110237	hsa_circ_0024563;hsa_circ_0007665
chr11:120916382-120924441	19	19	11	7	21	28	37	9	21	15	18.0667	-1.02098	0.502919	-2.03012	0.0423448	hsa_circ_0095200;hsa_circ_0000365
chr11:120916382-120930794	17	24	12	13	59	44	92	38	41	57	39.0054	-1.78221	0.389859	-4.57141	4.84e-06	hsa_circ_0003302
chr11:130130750-130131826	8	46	13	3	116	29	131	33	95	69	48.5551	-1.89064	0.534913	-3.53449	0.000408564	hsa_circ_0002484
chr11:14793482-14810788	4	3	54	13	33	77	40	31	56	41	37.4296	-1.76546	0.603024	-2.92767	0.00341511	hsa_circ_0000277
chr11:18305339-18307006	16	26	51	13	83	9	15	7	15	9	19.2049	1.07268	0.505234	2.12314	0.0337419	hsa_circ_0095520;hsa_circ_0007484
chr11:33307958-33309057	218	529	217	91	1468	187	1088	301	627	641	454.73	-1.04483	0.405294	-2.57795	0.00993897	hsa_circ_0021593;hsa_circ_0000284
chr11:44129232-44135851	0	2	0	0	6	3	9	6	4	2	3.06792	-2.57631	1.23445	-2.087	0.0368879	hsa_circ_0021795;hsa_circ_0009018
chr11:57258696-57259335	140	184	99	268	119	42	85	43	45	84	119.027	1.31695	0.484934	2.71574	0.00661285	hsa_circ_0022140;hsa_circ_0005204
chr11:57449893-57456137	2	4	4	3	3	0	0	0	0	0	1.4257	3.70748	1.76903	2.09577	0.0361022	hsa_circ_0022160
chr11:66947549-66949363	0	0	0	0	2	6	4	0	5	2	1.96798	-3.67944	1.66947	-2.20395	0.0275279	hsa_circ_0023051;hsa_circ_0096253
chr11:66985201-66995634	3	15	6	5	21	2	4	0	0	0	4.04735	2.50264	1.13267	2.20951	0.0271391	hsa_circ_0023059;hsa_circ_0023065
chr11:68334481-68343511	0	0	2	0	4	3	13	0	10	3	3.26979	-3.00071	1.33671	-2.24484	0.0247782	hsa_circ_0023222;hsa_circ_0002038
chr11:68529002-68530229	5	6	7	7	4	0	0	2	0	0	3.12531	3.50588	1.41296	2.48123	0.013093	hsa_circ_0023247;hsa_circ_0023256
chr11:77090285-77091039	9	17	16	9	17	26	23	21	17	12	17.1652	-1.09911	0.509986	-2.15518	0.0311478	hsa_circ_0096478;hsa_circ_0008992
chr11:85685750-85692271	2	5	3	0	7	14	6	6	5	13	6.31514	-2.20108	0.831658	-2.64662	0.00813017	hsa_circ_0023880;hsa_circ_0023883
chr12:105597480-105605095	7	5	0	2	5	0	0	0	0	0	1.54974	3.84949	1.87208	2.05626	0.0397574	hsa_circ_0027988;hsa_circ_0027994
chr12:107236366-107237725	0	0	0	0	0	7	5	2	0	4	2.0452	-4.76941	1.72246	-2.76895	0.00562378	hsa_circ_0097155;hsa_circ_0002154
chr12:1136912-1137738	13	10	7	2	27	7	30	14	23	11	13.2916	-1.22949	0.587802	-2.09167	0.0364677	hsa_circ_0000373
chr12:116534473-116549317	110	100	115	56	252	44	64	22	67	47	73.768	0.753412	0.328439	2.29391	0.0217954	hsa_circ_0028551;hsa_circ_0000441
chr12:117365827-117402659	0	0	0	0	4	5	6	3	5	0	2.28788	-3.2374	1.58985	-2.03629	0.0417209	hsa_circ_0097476;hsa_circ_0003677
chr12:11992073-12006495	0	4	4	4	6	7	12	8	5	7	5.98057	-1.64207	0.82737	-1.98468	0.0471796	hsa_circ_0005501
chr12:120592773-120593523	226	290	448	151	456	129	211	77	132	110	195.035	0.733413	0.287323	2.55257	0.010693	hsa_circ_0028717;hsa_circ_0000448
chr12:122181528-122190129	8	21	56	14	16	4	13	2	4	11	13.4437	1.39664	0.693977	2.01252	0.0441657	hsa_circ_0028997;hsa_circ_0006030
chr12:12232232-12232672	2	3	53	6	2	0	3	0	4	2	6.79132	2.57335	1.14383	2.24976	0.0244639	hsa_circ_0025468
chr12:124101057-124102419	0	0	10	5	2	0	0	0	0	0	1.7667	4.01598	2.02431	1.98388	0.0472697	hsa_circ_0029236;hsa_circ_0008565
chr12:124158161-124163836	2	16	12	0	21	0	0	2	2	0	3.6047	2.6564	1.32759	2.00092	0.0454011	hsa_circ_0029261;hsa_circ_0002040;hsa_circ_0029267
chr12:19626181-19646920	2	12	14	5	15	0	3	0	0	0	3.83961	3.5725	1.33151	2.68304	0.00729554	hsa_circ_0006128;hsa_circ_0025555
chr12:27148172-27156323	2	0	0	0	5	10	0	4	3	7	3.42319	-2.80137	1.33925	-2.09175	0.036461	hsa_circ_0025709;hsa_circ_0098248
chr12:28408513-28412375	10	15	32	0	18	48	34	2	27	37	21.8772	-1.6235	0.683893	-2.37391	0.0176006	hsa_circ_0006742;hsa_circ_0000387
chr12:29812812-29813818	0	0	0	0	0	3	3	0	4	2	1.32211	-4.14704	1.94827	-2.12858	0.0332893	hsa_circ_0025756;hsa_circ_0025765
chr12:29908641-29911710	3	0	15	5	16	0	0	0	0	0	3.0208	4.81386	1.58399	3.03907	0.00237308	hsa_circ_0025764;hsa_circ_0025769
chr12:31586088-31595859	13	13	19	9	12	0	6	2	4	4	7.43861	1.66872	0.788325	2.11679	0.0342775	hsa_circ_0098360;hsa_circ_0025821
chr12:32751430-32755251	0	0	2	2	4	9	7	2	0	11	3.97599	-2.42602	1.2025	-2.01748	0.043645	hsa_circ_0025842;hsa_circ_0098415
chr12:32751430-32764217	77	100	54	11	199	114	160	53	92	114	87.6716	-1.05062	0.3695	-2.84336	0.00446408	hsa_circ_0098410;hsa_circ_0025843
chr12:33003699-33003907	0	5	6	2	7	0	0	0	0	0	1.44951	3.76397	1.88998	1.99154	0.046421	hsa_circ_0025857;hsa_circ_0098446
chr12:50824277-50848200	0	4	0	0	0	0	7	12	4	12	4.54771	-3.82562	1.35925	-2.81451	0.00488518	hsa_circ_0026230;hsa_circ_0026233;hsa_circ_0098718
chr12:51402258-51404549	30	85	186	71	65	14	13	24	18	55	53.813	1.35034	0.556273	2.42747	0.0152046	hsa_circ_0008802
chr12:58340777-58347472	5	0	19	0	25	34	20	13	17	15	14.5668	-1.86986	0.757466	-2.46857	0.0135653	hsa_circ_0000412
chr12:69743887-69746078	0	0	0	0	0	10	0	4	0	0	1.82537	-4.59394	2.15275	-2.13399	0.0328437	NA
chr12:69983264-69985939	29	56	72	22	75	12	35	13	13	17	29.0003	0.954992	0.427905	2.23178	0.0256293	hsa_circ_0027520;hsa_circ_0000418
chr12:77191213-77199219	3	5	7	5	5	0	0	0	0	0	2.26082	4.37133	1.54329	2.83247	0.00461897	hsa_circ_0027619
chr12:8808010-8808426	0	3	0	0	24	12	10	3	16	6	6.49062	-2.025	1.02682	-1.97211	0.0485967	hsa_circ_0025368
chr12:88926217-88939642	0	8	5	2	6	0	0	0	0	0	1.52718	3.84117	1.86372	2.06103	0.0393005	hsa_circ_0099425;hsa_circ_0002803
chr12:94562928-94580249	272	462	182	93	537	908	730	263	437	120	384.217	-1.33116	0.406584	-3.27402	0.0010603	hsa_circ_0027720;hsa_circ_0141064
chr12:94613791-94621011	0	6	0	2	13	22	6	11	9	3	7.51278	-2.24666	0.922002	-2.43672	0.014821	hsa_circ_0027723;hsa_circ_0099519
chr13:28834583-28835595	9	7	21	2	16	0	0	0	0	0	4.02584	5.24777	1.34426	3.90384	9.47e-05	hsa_circ_0029831;hsa_circ_0029855
chr13:45980017-45985615	0	0	0	0	0	8	3	0	0	3	1.58833	-4.40658	2.02679	-2.17416	0.0296928	hsa_circ_0030174;hsa_circ_0100586
chr13:50025687-50042096	12	6	7	0	15	9	31	8	12	15	10.728	-1.51938	0.663421	-2.29022	0.0220085	hsa_circ_0030254
chr13:77589543-77595996	0	10	5	0	13	0	0	0	0	0	1.59118	3.93193	1.99438	1.9715	0.0486663	hsa_circ_0008794
chr13:77791974-77818086	0	0	0	0	0	0	0	0	11	3	1.65912	-4.46693	2.21127	-2.02007	0.0433759	hsa_circ_0030462;hsa_circ_0004217
chr13:78293666-78327493	0	2	3	0	0	20	13	7	8	14	7.56424	-4.2031	0.988415	-4.25237	2.12e-05	hsa_circ_0000497
chr14:104141888-104143860	0	3	3	4	15	0	0	0	0	0	1.74031	4.01548	1.81063	2.21773	0.0265736	hsa_circ_0101374;hsa_circ_0101380
chr14:39620949-39628754	10	0	0	0	26	10	27	15	9	11	10.0143	-1.9326	0.90962	-2.12462	0.033618	hsa_circ_0031738
chr14:45481177-45496677	4	10	4	3	19	0	2	0	0	0	2.81422	3.54328	1.40752	2.5174	0.0118225	hsa_circ_0101838;hsa_circ_0101856
chr14:50647289-50655418	3	0	0	0	8	4	12	10	5	5	4.74418	-2.61653	1.06461	-2.45773	0.0139817	hsa_circ_0031824;hsa_circ_0102004
chr14:53525194-53527919	0	0	0	0	0	3	0	6	0	3	1.62948	-4.42072	2.02542	-2.18262	0.0290639	hsa_circ_0102149;hsa_circ_0031972
chr14:57704055-57711077	5	7	0	3	16	0	0	0	0	0	2.10512	4.30347	1.69881	2.53322	0.0113019	hsa_circ_0102188
chr14:60616070-60619896	0	0	0	0	0	4	7	2	0	0	1.34799	-4.17666	2.12009	-1.97004	0.0488344	hsa_circ_0102285
chr14:62188226-62188541	16	51	28	10	52	61	46	33	37	31	35.2374	-1.11557	0.408379	-2.73171	0.0063007	hsa_circ_0102310;hsa_circ_0007976
chr14:71476350-71479919	0	0	0	0	0	0	0	0	0	16	1.95217	-4.69949	2.3341	-2.01341	0.0440715	hsa_circ_0032387;hsa_circ_0004008
chr14:71540261-71543136	17	2	6	2	4	0	0	0	0	0	2.7562	4.68128	1.54305	3.03378	0.00241508	hsa_circ_0032387;hsa_circ_0008965
chr14:73614502-73614802	67	26	133	48	109	12	41	19	19	18	43.707	1.38607	0.473156	2.92942	0.00339595	hsa_circ_0008521
chr14:76198680-76201632	9	0	0	2	3	19	23	7	9	6	8.33192	-2.5075	0.904099	-2.77348	0.00554609	hsa_circ_0032697;hsa_circ_0008187
chr14:76633005-76647192	84	103	72	26	149	22	62	19	35	30	49.4839	0.76962	0.353013	2.18014	0.0292468	hsa_circ_0032737;hsa_circ_0005267
chr14:89878277-89878834	0	2	0	0	0	2	6	8	4	2	2.7643	-3.91581	1.43938	-2.72048	0.00651868	hsa_circ_0005987
chr14:91947919-91952074	12	22	15	5	60	11	57	30	22	18	22.2538	-1.05627	0.50671	-2.08457	0.0371084	hsa_circ_0032961;hsa_circ_0003045
chr14:91947919-91957146	0	0	0	2	24	3	21	8	17	18	8.73851	-2.42845	0.986206	-2.46242	0.0138003	hsa_circ_0032965
chr14:92170895-92195823	2	0	0	0	0	0	8	9	0	7	3.02547	-3.97331	1.64382	-2.41711	0.0156441	hsa_circ_0102894
chr14:92353536-92361416	7	0	0	4	11	0	0	0	0	0	1.80608	4.06043	1.96764	2.0636	0.0390557	hsa_circ_0032974
chr14:99924615-99932150	111	171	109	68	206	107	232	125	136	189	140.277	-0.816993	0.277552	-2.94356	0.00324457	hsa_circ_0000567
chr15:31206060-31212856	4	2	7	3	3	0	0	0	0	0	1.72882	3.99068	1.68684	2.36578	0.0179923	hsa_circ_0034309;hsa_circ_0034310
chr15:41961025-41962156	8	12	4	10	19	17	74	24	36	36	24.5833	-2.28771	0.506232	-4.5191	6.21e-06	hsa_circ_0000591
chr15:49528047-49531564	296	287	158	154	679	120	188	94	147	131	191.238	0.566403	0.288223	1.96515	0.0493966	hsa_circ_0035187;hsa_circ_0008488
chr15:50878588-50884823	0	0	0	0	2	0	5	2	2	7	1.86608	-3.59858	1.71023	-2.10415	0.0353655	hsa_circ_0035223;hsa_circ_0141244
chr15:50929618-50941082	0	0	0	0	2	2	6	2	2	2	1.58153	-3.35062	1.65715	-2.02192	0.0431849	hsa_circ_0035233;hsa_circ_0000601
chr15:59963379-59964938	4	5	6	0	19	15	13	14	10	5	8.71641	-1.66221	0.725034	-2.29259	0.0218715	hsa_circ_0035536;hsa_circ_0035537
chr15:63824845-63829355	13	46	23	10	29	51	34	15	25	26	26.4008	-0.931558	0.473673	-1.96667	0.0492212	hsa_circ_0104108;hsa_circ_0000612
chr15:66044716-66053776	0	0	0	0	0	4	0	0	0	9	1.58963	-4.40189	2.23032	-1.97365	0.048421	hsa_circ_0035954;hsa_circ_0035957
chr15:72837160-72853890	2	7	4	10	0	0	0	0	2	0	2.95995	3.43547	1.6135	2.12921	0.0332371	hsa_circ_0104481;hsa_circ_0104488
chr15:84611347-84611834	5	3	0	10	2	0	0	0	0	0	2.49991	4.4912	1.73282	2.59185	0.00954607	hsa_circ_0104766;hsa_circ_0104769
chr15:85223943-85234875	20	43	34	14	66	41	49	16	56	38	35.1684	-0.83461	0.396453	-2.1052	0.0352742	hsa_circ_0104780;hsa_circ_0000647
chr15:90431752-90432372	3	15	6	6	22	0	2	0	3	2	4.45301	2.24703	1.03116	2.17913	0.0293224	hsa_circ_0002080
chr15:90763024-90764997	14	32	24	14	79	6	13	0	12	12	15.666	1.22906	0.602968	2.03835	0.0415145	hsa_circ_0036760;hsa_circ_0036768
chr15:94927250-94945248	0	0	0	0	0	4	7	4	0	3	2.01229	-4.74573	1.71712	-2.76378	0.00571365	hsa_circ_0037009;hsa_circ_0037010
chr16:11935551-11935857	2	2	4	9	3	0	0	2	0	0	2.63676	3.19578	1.55009	2.06167	0.0392391	hsa_circ_0037887
chr16:16205231-16205439	3	3	21	9	2	0	0	0	3	0	4.19949	3.41967	1.40398	2.4357	0.014863	hsa_circ_0005409;hsa_circ_0038138
chr16:18830823-18839490	0	5	6	8	3	0	0	0	0	2	2.57926	3.21437	1.62329	1.98015	0.0476862	hsa_circ_0038236;hsa_circ_0038244
chr16:18852886-18856973	0	4	0	0	0	5	4	2	9	2	2.79923	-3.07868	1.40936	-2.18445	0.0289291	hsa_circ_0038238;hsa_circ_0006434
chr16:19627435-19628130	8	9	5	5	15	14	24	15	9	22	12.8545	-1.6006	0.566491	-2.82547	0.0047212	hsa_circ_0038325;hsa_circ_0005835
chr16:23424768-23430148	13	5	5	2	14	2	2	0	0	0	3.29618	2.75359	1.25687	2.19083	0.0284641	hsa_circ_0038561;hsa_circ_0105220
chr16:25172422-25180534	8	4	4	0	3	0	0	0	0	0	1.47671	3.80171	1.8881	2.01351	0.0440615	hsa_circ_0038689;hsa_circ_0105288
chr16:27224905-27226329	430	417	253	264	574	148	271	130	182	176	260.436	0.628148	0.29051	2.16223	0.0306007	hsa_circ_0038704
chr16:28112778-28113266	13	18	74	8	35	6	19	4	5	8	15.6782	1.33305	0.638748	2.08697	0.0368912	hsa_circ_0038771;hsa_circ_0038773
chr16:29845053-29845387	342	317	379	147	693	138	207	107	142	101	216.407	0.814319	0.254426	3.20062	0.00137133	hsa_circ_0038938;hsa_circ_0000688
chr16:29906579-29907181	7	15	27	10	10	3	4	6	2	0	7.82685	1.73968	0.833409	2.08742	0.0368498	hsa_circ_0003096;hsa_circ_0008535
chr16:68862076-68863700	6	3	0	6	0	0	0	0	0	0	1.81856	4.04501	2.00702	2.01543	0.0438594	NA
chr16:70497071-70497677	68	112	99	33	129	25	48	22	36	22	50.0148	0.942059	0.341676	2.75717	0.00583032	hsa_circ_0002599
chr16:88008653-88017865	24	26	20	9	25	48	29	22	24	18	24.7291	-1.01401	0.467457	-2.1692	0.0300675	hsa_circ_0040808;hsa_circ_0040809
chr16:8860064-8862830	2	4	0	8	0	0	0	0	0	0	1.85095	4.05899	2.02113	2.00828	0.0446135	hsa_circ_0106104;hsa_circ_0106106
chr17:17049349-17057729	0	4	17	0	5	0	0	0	0	0	1.85166	4.13396	1.9582	2.11109	0.0347642	hsa_circ_0042214;hsa_circ_0042233
chr17:37866065-37866734	15	13	0	2	70	0	0	4	0	3	6.4061	2.60367	1.19929	2.171	0.0299313	hsa_circ_0043459;hsa_circ_0043462
chr17:40497576-40500535	65	63	44	27	132	14	30	24	10	16	34.7867	1.15554	0.412953	2.79823	0.00513835	hsa_circ_0043809;hsa_circ_0043815;hsa_circ_0106858
chr17:45438743-45456619	0	0	2	0	0	2	12	2	11	0	2.9571	-3.98579	1.54205	-2.58474	0.00974535	hsa_circ_0106978;hsa_circ_0106983
chr17:45755411-45755779	13	9	4	4	8	0	0	0	0	3	3.54975	3.14501	1.33409	2.35742	0.0184023	hsa_circ_0044285;hsa_circ_0044319
chr17:57808781-57816308	121	161	202	76	439	286	240	113	162	139	176.659	-0.621339	0.306086	-2.02995	0.0423617	hsa_circ_0044869;hsa_circ_0006508
chr17:57814813-57895134	0	0	0	0	4	0	7	4	8	5	2.86505	-3.56459	1.49962	-2.377	0.0174542	hsa_circ_0044870;hsa_circ_0004746
chr17:60064367-60072726	0	5	2	4	7	0	0	0	0	0	1.47185	3.75668	1.9002	1.97699	0.0480425	hsa_circ_0045063;hsa_circ_0141361
chr17:60106901-60112969	6	14	0	0	14	11	25	7	8	10	8.6125	-1.59134	0.80146	-1.98555	0.0470831	hsa_circ_0045071;hsa_circ_0045096
chr17:74093876-74094099	12	7	19	7	18	3	3	0	4	2	6.423	1.90718	0.835073	2.28384	0.0223808	hsa_circ_0045772;hsa_circ_0008292
chr17:76198579-76198832	4	9	39	20	10	2	3	3	0	4	9.46568	2.49329	0.891518	2.79668	0.005163	hsa_circ_0045876;hsa_circ_0045881
chr17:76410959-76415806	0	0	2	0	0	6	4	5	4	0	2.43524	-3.66282	1.57622	-2.32381	0.0201359	hsa_circ_0045905
chr17:78199635-78201759	2	7	0	5	7	0	0	0	0	0	1.80708	4.04974	1.80064	2.24905	0.0245094	hsa_circ_0045999
chr17:80842027-80861354	0	0	0	0	0	17	15	0	16	0	5.16599	-6.1074	2.62426	-2.32728	0.0199501	hsa_circ_0046455
chr18:12999419-13019205	14	34	7	2	51	20	86	34	47	38	31.101	-1.84791	0.502321	-3.67874	0.000234389	hsa_circ_0000831
chr18:12999419-13030607	6	0	4	0	10	15	14	6	4	5	6.2343	-1.86341	0.906561	-2.05548	0.039833	hsa_circ_0141372
chr18:19345732-19359646	6	13	10	6	22	17	21	11	15	18	13.5407	-1.17419	0.522844	-2.24577	0.024719	hsa_circ_0000835
chr18:2732262-2740819	0	2	0	0	0	5	9	0	3	2	2.06155	-3.4843	1.64483	-2.11833	0.034147	hsa_circ_0046712;hsa_circ_0108172
chr18:43698146-43700026	0	0	0	0	2	6	6	2	2	0	1.82905	-3.57123	1.71452	-2.08293	0.0372576	hsa_circ_0047578;hsa_circ_0047581
chr18:44470542-44483598	0	5	2	2	14	2	13	8	4	19	6.66695	-1.85957	0.88634	-2.09803	0.0359024	hsa_circ_0047591;hsa_circ_0141393
chr18:46190122-46197115	23	23	9	6	11	0	6	0	0	0	6.42414	3.37056	1.10066	3.06231	0.00219638	hsa_circ_0108537;hsa_circ_0008545
chr18:48584494-48586286	0	0	0	0	0	2	4	0	3	8	1.89348	-4.66311	1.76535	-2.64147	0.00825465	hsa_circ_0108590;hsa_circ_0047713
chr18:51804072-51813781	5	12	6	8	60	11	53	16	20	18	18.0674	-1.15783	0.581904	-1.98973	0.0466206	hsa_circ_0047722;hsa_circ_0003428
chr18:56601664-56621031	21	51	17	0	77	25	89	30	36	31	32.5151	-1.15823	0.537413	-2.1552	0.0311466	hsa_circ_0047813;hsa_circ_0003423
chr18:76953182-76974038	29	56	22	28	131	8	37	11	0	20	26.4141	1.18526	0.603727	1.96324	0.0496178	hsa_circ_0048001;hsa_circ_0003275
chr18:77455224-77464917	12	13	13	4	13	6	2	0	0	0	5.18416	2.24346	1.04037	2.15641	0.0310519	hsa_circ_0006209
chr19:1032390-1032695	64	50	210	83	60	41	14	49	26	31	63.7273	1.09831	0.544126	2.01849	0.0435402	hsa_circ_0048133;hsa_circ_0004891
chr19:10694281-10694746	0	0	0	0	0	0	3	2	3	5	1.5002	-4.32019	1.8837	-2.29347	0.0218212	hsa_circ_0049282
chr19:12783660-12784130	41	71	101	11	90	15	26	18	18	8	32.0775	1.22229	0.466331	2.62108	0.00876516	hsa_circ_0049540
chr19:14038705-14039001	3	0	7	4	6	0	0	0	0	0	1.79455	4.04292	1.80147	2.24424	0.0248169	hsa_circ_0049699;hsa_circ_0049704
chr19:16263361-16265301	0	0	17	4	0	0	0	0	0	0	2.08333	4.27188	2.12684	2.00856	0.0445838	hsa_circ_0049874
chr19:16790794-16791392	20	26	8	10	20	3	11	5	0	3	9.19066	1.50265	0.75062	2.00188	0.0452978	hsa_circ_0109196
chr19:16790794-16793319	67	20	7	10	47	13	18	5	0	3	16.0715	1.50783	0.754111	1.99948	0.0455569	hsa_circ_0000906
chr19:18650180-18650530	289	302	360	219	569	85	132	113	86	149	204.06	1.05986	0.300543	3.5265	0.000421089	hsa_circ_0000915
chr19:21587930-21588658	0	0	0	0	0	4	0	0	4	4	1.44979	-4.26944	2.07447	-2.05809	0.0395816	hsa_circ_0050291
chr19:2213537-2214595	2	8	12	0	11	0	0	0	0	0	2.14055	4.35305	1.68643	2.58122	0.00984508	hsa_circ_0048358;hsa_circ_0007328
chr19:35420787-35424627	10	15	3	0	13	2	0	0	0	0	2.96216	3.51569	1.50894	2.32991	0.019811	hsa_circ_0050565
chr19:40964061-40964452	20	17	22	9	65	6	6	3	7	7	12.3414	1.44525	0.584822	2.47127	0.0134634	hsa_circ_0051093;hsa_circ_0003061
chr19:47865732-47865950	37	61	165	26	70	32	24	22	20	24	42.778	0.984051	0.474976	2.07179	0.038285	hsa_circ_0051671;hsa_circ_0051680
chr19:49699696-49700131	20	16	59	9	10	2	17	2	8	3	12.9602	1.55914	0.739008	2.10977	0.0348782	hsa_circ_0051858;hsa_circ_0005317
chr19:50902108-50902741	93	142	227	75	162	59	85	45	55	58	90.6575	0.711566	0.339042	2.09876	0.0358385	hsa_circ_0052010;hsa_circ_0052011;hsa_circ_0052012
chr19:55756487-55757046	8	19	32	6	19	2	9	5	4	0	8.62019	1.55381	0.774355	2.00658	0.0447943	hsa_circ_0052205;hsa_circ_0005746
chr19:58904342-58904854	28	59	86	25	54	20	30	13	16	17	30.8661	0.893872	0.441314	2.02548	0.0428182	hsa_circ_0052340;hsa_circ_0005598
chr19:6759604-6760998	0	0	16	4	0	0	0	0	0	0	2.00178	4.21303	2.14692	1.96235	0.0497212	NA
chr19:8618022-8618321	18	15	13	0	15	43	13	18	14	20	17.4678	-1.54016	0.631112	-2.4404	0.0146711	hsa_circ_0049080;hsa_circ_0141451
chr2:10559859-10560261	88	143	221	77	157	56	104	27	48	29	84.006	0.957271	0.378282	2.53058	0.0113876	hsa_circ_0052595;hsa_circ_0000976
chr2:120219422-120223462	0	0	0	0	0	0	6	8	0	3	2.03754	-4.75405	1.89076	-2.51436	0.011925	NA
chr2:122168441-122187753	5	0	5	3	4	0	0	0	0	0	1.56853	3.84973	1.87246	2.05597	0.0397852	hsa_circ_0056292
chr2:154757448-154801152	9	4	0	0	14	0	0	0	0	0	1.68575	4.00246	1.97936	2.02209	0.0431666	hsa_circ_0117700
chr2:161025722-161030650	6	4	0	0	4	0	46	10	14	0	7.80437	-2.74255	1.14482	-2.39562	0.0165923	hsa_circ_0056857;hsa_circ_0056860
chr2:174819600-174820960	0	0	0	0	0	2	0	5	0	4	1.47948	-4.28231	2.08453	-2.05433	0.039944	hsa_circ_0002642
chr2:188348850-188368497	3	11	6	0	2	7	12	11	9	10	7.32206	-1.79019	0.799002	-2.24053	0.0250565	hsa_circ_0057337;hsa_circ_0003353
chr2:191523883-191537878	13	25	23	0	55	22	31	27	41	31	24.7806	-1.28522	0.525477	-2.44582	0.0144524	hsa_circ_0057507;hsa_circ_0002024
chr2:191765289-191789318	105	77	49	18	85	77	176	64	105	122	85.9525	-1.231	0.370462	-3.32289	0.000890891	hsa_circ_0057519;hsa_circ_0001085
chr2:203162101-203162629	0	0	0	2	0	2	0	4	7	2	2.25773	-3.39005	1.70179	-1.99205	0.0463653	hsa_circ_0057786;hsa_circ_0003337
chr2:207144263-207162097	27	85	28	24	51	44	94	22	28	106	49.1374	-0.965334	0.462355	-2.08786	0.0368101	hsa_circ_0002141
chr2:211018218-211019335	6	11	0	2	28	8	41	20	24	17	14.9022	-2.06443	0.668135	-3.08983	0.00200268	hsa_circ_0119014;hsa_circ_0008459
chr2:214174782-214215369	46	36	20	14	71	8	17	4	8	8	18.549	1.47493	0.512592	2.87739	0.00400976	hsa_circ_0119069;hsa_circ_0058039
chr2:220038867-220039830	15	8	27	0	21	0	7	0	0	0	5.56477	2.98391	1.24848	2.39003	0.0168468	hsa_circ_0058328;hsa_circ_0058332
chr2:224862831-224866639	37	46	33	10	322	17	17	8	33	11	33.7533	1.29774	0.563581	2.30268	0.0212971	hsa_circ_0001103
chr2:231222519-231223847	0	0	2	0	0	3	3	0	11	2	2.30808	-3.58519	1.63362	-2.19462	0.0281907	hsa_circ_0001105
chr2:232323711-232325004	6	3	0	3	6	0	0	0	0	0	1.53555	3.82281	1.87725	2.03639	0.0417109	hsa_circ_0058666
chr2:232371210-232371967	4	0	2	8	0	0	0	0	0	0	1.93973	4.1274	2.00257	2.06105	0.0392981	hsa_circ_0119338
chr2:236617821-236659132	7	12	0	0	11	0	0	0	0	0	1.90575	4.18105	1.90181	2.19846	0.0279161	hsa_circ_0058792
chr2:236626200-236659132	2	7	2	12	21	0	0	0	0	0	3.7495	5.09807	1.43701	3.54768	0.000388636	hsa_circ_0058790;hsa_circ_0058794
chr2:236649606-236659132	7	16	13	2	56	3	0	4	3	3	7.06214	1.7723	0.856045	2.07033	0.038421	hsa_circ_0058790;hsa_circ_0005003
chr2:242079935-242080168	0	9	3	3	4	0	0	0	0	0	1.52482	3.82267	1.88126	2.03197	0.0421563	hsa_circ_0058981;hsa_circ_0006391
chr2:242346951-242350545	6	0	6	0	14	0	0	0	0	0	1.62255	3.948	1.99575	1.9782	0.0479058	hsa_circ_0059068;hsa_circ_0006553
chr2:242346951-242352836	54	80	69	46	125	20	51	29	33	23	46.6486	0.716936	0.353788	2.02646	0.0427177	hsa_circ_0059068;hsa_circ_0059074
chr2:29073193-29087985	0	0	0	0	0	5	5	0	0	4	1.50117	-4.33111	2.03831	-2.12485	0.0335992	hsa_circ_0002583
chr2:32800222-32819127	0	5	19	5	7	0	0	0	0	2	3.27641	3.63582	1.52314	2.38705	0.0169841	hsa_circ_0053472;hsa_circ_0119852
chr2:33736776-33740273	0	0	0	0	0	2	0	0	2	8	1.45696	-4.27607	2.10449	-2.03188	0.0421657	hsa_circ_0119872
chr2:39505547-39514105	0	0	0	0	0	9	4	0	0	2	1.66894	-4.47981	2.0053	-2.23399	0.0254838	hsa_circ_0054181;hsa_circ_0120016
chr2:39564060-39564722	48	44	11	4	79	17	94	61	91	46	47.2545	-1.49001	0.515687	-2.88937	0.00386019	hsa_circ_0054195;hsa_circ_0054214
chr2:44021595-44028848	11	14	4	0	22	12	25	8	15	20	12.0515	-1.40675	0.637339	-2.20723	0.0272982	hsa_circ_0054326
chr2:44021595-44032385	0	0	0	0	3	0	4	2	9	2	2.03912	-3.37841	1.68902	-2.00022	0.0454764	hsa_circ_0120108
chr2:61512009-61520685	0	17	12	5	29	0	3	0	0	4	4.86474	2.46884	1.18373	2.08565	0.0370104	hsa_circ_0054721;hsa_circ_0006888
chr2:61709514-61717911	0	0	3	0	4	7	22	4	10	7	5.64511	-3.51503	1.02144	-3.44124	0.000579053	hsa_circ_0054850;hsa_circ_0054853
chr2:61710091-61717911	4	7	8	0	11	7	22	9	18	13	9.59803	-1.89754	0.672373	-2.82216	0.00477021	hsa_circ_0054850;hsa_circ_0002607
chr2:64083438-64090062	0	0	0	0	0	6	0	3	2	2	1.66383	-4.45689	1.85491	-2.40276	0.016272	hsa_circ_0004227
chr2:70033516-70039841	10	16	5	11	20	0	5	0	0	7	6.3953	1.97347	0.985635	2.00223	0.0452601	hsa_circ_0055093;hsa_circ_0055095
chr20:10536878-10541468	40	56	24	39	67	78	64	35	33	77	52.1564	-0.834547	0.418387	-1.99468	0.0460783	hsa_circ_0005704
chr20:25666202-25667102	0	4	11	0	12	0	0	0	0	0	1.64213	3.97085	1.98933	1.99607	0.0459262	hsa_circ_0059689;hsa_circ_0114868
chr20:30681665-30686938	0	0	0	0	2	7	4	2	4	0	2.02756	-3.71724	1.66496	-2.23263	0.0255731	NA
chr20:32207322-32211102	257	395	282	144	691	101	164	117	135	125	200.566	0.7759	0.243346	3.18847	0.00143029	hsa_circ_0114938;hsa_circ_0003426
chr20:33059248-33067594	13	7	6	0	13	2	0	0	0	0	2.96254	3.51043	1.49754	2.34413	0.0190715	hsa_circ_0059932;hsa_circ_0114992
chr20:33369923-33380366	7	7	11	10	15	0	7	0	0	2	5.17547	2.27788	1.04918	2.17111	0.0299231	hsa_circ_0059992;hsa_circ_0060000
chr20:33954359-33971936	46	2	8	16	5	2	0	0	0	0	8.41808	5.06573	1.31509	3.852	0.000117158	hsa_circ_0004994
chr20:34302106-34313077	3	7	9	2	30	10	25	11	16	25	12.8269	-1.61745	0.60866	-2.65739	0.0078748	hsa_circ_0115052;hsa_circ_0004870
chr20:35207143-35207369	6	7	28	5	25	0	0	4	3	0	6.14141	2.55481	1.03802	2.46123	0.0138462	hsa_circ_0060187;hsa_circ_0060191
chr20:3540039-3541552	0	0	0	0	0	4	5	0	3	3	1.60893	-4.43334	1.82312	-2.43174	0.0150265	hsa_circ_0059294;hsa_circ_0059304
chr20:48744511-48747484	0	2	4	5	6	0	0	0	0	0	1.57006	3.83505	1.88143	2.03837	0.0415128	hsa_circ_0002168
chr21:27269884-27284274	11	11	12	6	54	5	0	6	0	2	7.71765	1.85232	0.886377	2.08976	0.036639	hsa_circ_0061332;hsa_circ_0115726
chr21:27423315-27425664	9	15	2	11	51	4	3	2	2	0	7.23883	2.24261	0.888843	2.52307	0.0116335	hsa_circ_0115732;hsa_circ_0003038
chr21:32537278-32567621	21	8	0	4	50	0	0	0	5	3	6.18844	2.47504	1.1788	2.09963	0.0357618	hsa_circ_0115778;hsa_circ_0061404
chr21:37711071-37717005	21	22	22	13	54	43	39	39	40	48	34.4551	-1.35651	0.388165	-3.49469	0.000474621	hsa_circ_0141680;hsa_circ_0061620;hsa_circ_0001189
chr21:38792601-38845182	17	48	21	3	67	73	103	32	35	37	40.3103	-1.60806	0.451455	-3.56195	0.000368107	hsa_circ_0005955
chr22:28290542-28293880	2	8	0	5	11	24	8	5	11	5	8.26927	-1.67245	0.824284	-2.02898	0.0424606	hsa_circ_0062684;hsa_circ_0116365
chr22:30032739-30038274	27	17	38	18	32	8	7	5	7	12	15.799	1.28121	0.564589	2.26928	0.0232515	hsa_circ_0005386
chr22:40825609-40827484	20	14	7	5	14	4	0	0	4	2	6.04956	2.01701	0.938879	2.14831	0.0316889	hsa_circ_0063447;hsa_circ_0063451
chr22:40948109-40990739	7	7	5	0	24	7	18	6	16	15	9.40236	-1.37329	0.693467	-1.98032	0.0476676	hsa_circ_0002877
chr22:41175012-41195087	0	6	12	2	6	0	0	0	0	0	1.96521	4.20568	1.75209	2.40038	0.0163782	NA
chr22:41349558-41363888	43	57	82	0	123	11	25	12	0	8	25.6097	1.68208	0.731015	2.30102	0.0213904	hsa_circ_0004469
chr3:111632165-111639266	73	98	11	36	116	44	130	56	97	90	71.8023	-0.886148	0.439536	-2.0161	0.0437897	hsa_circ_0001326
chr3:111828389-111831992	27	14	12	67	39	6	15	5	4	18	23.0699	1.68771	0.696049	2.42469	0.0153213	NA
chr3:119222378-119232566	41	40	94	15	117	4	10	13	6	19	27.7828	1.81185	0.527637	3.43389	0.000594979	hsa_circ_0066874;hsa_circ_0066875
chr3:121354581-121356103	0	0	0	0	0	0	8	0	9	0	1.69591	-4.51208	2.16887	-2.08038	0.0374906	hsa_circ_0066956
chr3:121563299-121576003	0	8	0	0	0	19	5	7	0	7	5.16266	-3.01717	1.3251	-2.27694	0.0227896	hsa_circ_0066970
chr3:127778944-127779504	3	9	30	17	9	3	3	5	0	4	8.49454	1.85038	0.888897	2.08166	0.0373738	hsa_circ_0067191;hsa_circ_0007841
chr3:128514201-128526514	14	27	23	8	48	9	14	0	0	0	10.5417	1.85448	0.854149	2.17114	0.0299205	hsa_circ_0006346
chr3:13542212-13544480	16	21	30	29	108	0	17	7	6	21	20.4075	1.3653	0.652073	2.09379	0.0362788	hsa_circ_0064414;hsa_circ_0064416
chr3:136183722-136221621	0	0	5	0	6	2	15	5	12	5	4.85574	-2.57679	1.07381	-2.39968	0.0164096	hsa_circ_0067476;hsa_circ_0067480
chr3:138407716-138413749	17	20	68	8	23	5	6	5	13	6	14.9108	1.40825	0.647981	2.17329	0.0297585	hsa_circ_0067518;hsa_circ_0067528
chr3:141231004-141259451	25	9	15	8	41	34	49	14	31	20	23.5017	-1.1788	0.482509	-2.44307	0.0145631	hsa_circ_0122178;hsa_circ_0067582
chr3:149563797-149639014	5	28	28	9	58	22	49	23	24	42	26.4932	-1.06078	0.472746	-2.24387	0.0248408	hsa_circ_0001346
chr3:155551256-155560408	35	25	30	7	33	26	28	27	21	86	32.4079	-1.15923	0.512048	-2.26391	0.0235797	hsa_circ_0067774
chr3:171965322-171969331	10	14	6	8	7	16	26	18	12	16	14.1356	-1.39119	0.576119	-2.41476	0.0157458	hsa_circ_0067974;hsa_circ_0006156
chr3:183361267-183369064	6	16	0	5	20	11	42	7	25	31	15.7726	-1.92393	0.65918	-2.91868	0.00351521	hsa_circ_0122949;hsa_circ_0001367
chr3:183368083-183369064	0	4	2	0	15	9	7	12	7	3	5.67075	-1.98196	0.952218	-2.08142	0.0373956	hsa_circ_0122949;hsa_circ_0001369
chr3:185638891-185639914	25	28	43	23	36	11	6	3	8	8	17.3971	1.63766	0.555963	2.94563	0.00322299	hsa_circ_0068420;hsa_circ_0006840
chr3:188925164-188956698	2	0	0	0	2	0	7	5	4	6	2.77732	-3.10053	1.39943	-2.21557	0.0267208	hsa_circ_0123090
chr3:24338716-24378862	13	22	14	14	13	0	0	2	0	0	7.10301	4.80264	1.18011	4.06967	4.71e-05	hsa_circ_0123348
chr3:24359848-24378862	14	9	8	10	0	0	3	2	0	2	5.11292	2.43319	1.17081	2.07822	0.0376893	hsa_circ_0123349;hsa_circ_0123351
chr3:33725850-33738425	25	31	18	0	73	96	96	55	59	52	49.7686	-2.15147	0.464737	-4.62944	3.67e-06	hsa_circ_0001280
chr3:43341245-43345284	3	0	0	0	6	9	14	0	6	13	5.04046	-2.9897	1.15776	-2.58231	0.00981408	hsa_circ_0064995;hsa_circ_0004089
chr3:4452548-4461830	80	87	30	36	148	17	66	12	21	27	42.9657	0.892118	0.431886	2.06563	0.0388632	hsa_circ_0064026;hsa_circ_0001260
chr3:49547851-49548252	4	4	6	5	9	2	0	0	0	0	2.61413	3.26324	1.44164	2.26356	0.0236012	hsa_circ_0065656
chr3:50009491-50036946	0	0	0	0	0	0	2	5	4	0	1.37536	-4.18315	2.12192	-1.9714	0.048678	hsa_circ_0065767;hsa_circ_0065771
chr3:50145502-50145737	6	14	0	13	18	2	0	0	2	0	4.96895	3.21478	1.27017	2.53099	0.0113742	hsa_circ_0065788;hsa_circ_0001305
chr3:5215701-5216099	171	365	141	82	651	254	474	251	258	229	257.102	-0.827692	0.292252	-2.83212	0.00462405	hsa_circ_0001263
chr3:52446826-52448603	91	101	107	71	444	50	39	35	62	69	84.4308	0.852502	0.374945	2.27367	0.0229857	hsa_circ_0004912
chr3:52952499-52962357	0	19	5	7	32	0	0	0	0	2	4.41189	4.1137	1.41	2.91753	0.0035282	hsa_circ_0124198;hsa_circ_0124200
chr3:56694758-56707753	7	2	3	8	10	7	26	6	11	15	9.79209	-1.42534	0.710299	-2.00668	0.044784	hsa_circ_0001315
chr3:66460552-66467690	2	11	5	0	18	0	2	0	0	0	2.20814	3.20942	1.62007	1.98103	0.0475875	hsa_circ_0066468;hsa_circ_0066476
chr3:93714717-93722752	6	22	14	0	15	20	26	11	15	11	13.0524	-1.23717	0.622109	-1.98867	0.0467379	hsa_circ_0124784;hsa_circ_0006135;hsa_circ_0124786
chr3:98487273-98492827	40	48	39	22	223	11	35	16	23	15	34.0007	1.06115	0.448918	2.36379	0.018089	hsa_circ_0124836;hsa_circ_0066608
chr3:98568304-98600611	12	43	217	4	132	8	35	27	10	8	37.6222	1.48574	0.681321	2.18068	0.0292073	hsa_circ_0066631
chr4:103635594-103647840	56	118	46	26	158	147	144	29	68	58	76.7277	-0.812185	0.396927	-2.04618	0.0407387	hsa_circ_0124896;hsa_circ_0001432
chr4:108614925-108622441	2	3	0	4	11	0	0	0	0	0	1.52709	3.81412	1.88993	2.01812	0.0435785	hsa_circ_0070617
chr4:146744573-146770713	2	0	2	0	4	5	7	7	6	0	3.43607	-2.4135	1.20085	-2.00982	0.0444498	hsa_circ_0071081;hsa_circ_0001447
chr4:156617907-156625145	0	10	0	0	0	5	17	0	11	15	5.7572	-2.85308	1.26531	-2.25485	0.0241429	hsa_circ_0142086
chr4:17503341-17510986	17	35	27	26	41	0	22	2	3	7	15.5799	1.84019	0.690437	2.66525	0.0076931	hsa_circ_0069246;hsa_circ_0069249
chr4:185580493-185599548	0	6	2	0	3	8	3	7	0	13	4.53371	-2.37239	1.14812	-2.06633	0.0387977	hsa_circ_0125915;hsa_circ_0003788
chr4:20469374-20493522	7	0	2	0	23	0	0	0	0	0	1.75167	4.06485	1.9858	2.04696	0.0406622	hsa_circ_0069287;hsa_circ_0008689
chr4:37633006-37640126	0	6	3	2	8	19	13	9	11	12	8.78207	-2.48814	0.731501	-3.40142	0.000670363	hsa_circ_0001400
chr4:38091552-38104778	7	28	6	18	30	57	44	28	30	20	28.0089	-1.54078	0.521459	-2.95474	0.0031293	hsa_circ_0069419;hsa_circ_0001402
chr4:47887514-47888016	5	4	0	4	14	0	0	0	0	0	2.00027	4.21457	1.7313	2.43433	0.0149192	hsa_circ_0126510;hsa_circ_0069655
chr4:54249939-54256040	20	12	3	0	20	0	0	0	0	0	3.75328	5.15265	1.48705	3.46501	0.000530209	hsa_circ_0069737;hsa_circ_0001411
chr4:73930494-73931130	4	4	8	5	8	0	2	0	0	0	2.65097	3.41206	1.43982	2.36977	0.017799	hsa_circ_0069931
chr4:77979662-77987558	4	6	7	0	6	0	0	0	0	0	1.59149	3.92145	1.81298	2.16299	0.030542	hsa_circ_0070075;hsa_circ_0127001
chr4:85781564-85853516	0	0	0	0	0	0	0	11	3	2	2.23715	-4.87678	1.89268	-2.57665	0.00997636	hsa_circ_0008165
chr4:88964384-88964609	17	14	15	6	13	3	0	0	4	3	6.54845	2.15916	0.896855	2.40748	0.0160629	hsa_circ_0070399;hsa_circ_0003786
chr5:10415599-10417522	282	278	221	117	559	103	149	77	99	84	164.084	0.874206	0.257149	3.39961	0.00067483	hsa_circ_0071841
chr5:118437629-118445978	4	2	7	3	0	0	0	0	0	0	1.60893	3.8857	1.89106	2.05478	0.0399005	hsa_circ_0073650;hsa_circ_0127723
chr5:133647982-133686118	0	0	0	0	0	2	0	2	2	6	1.51121	-4.3208	1.91105	-2.26095	0.0237621	hsa_circ_0127970;hsa_circ_0127984
chr5:133871547-133887899	0	0	0	0	0	3	0	2	5	2	1.49871	-4.30989	1.9033	-2.26443	0.0235477	hsa_circ_0073943;hsa_circ_0005608
chr5:137320945-137324004	559	669	471	160	943	615	688	379	484	480	504.269	-0.581028	0.252815	-2.29823	0.0215486	hsa_circ_0128058;hsa_circ_0001535
chr5:137342678-137347634	11	0	7	2	7	8	20	14	5	11	8.84669	-1.57825	0.788702	-2.00108	0.0453843	hsa_circ_0128060;hsa_circ_0004894
chr5:137342678-137356886	0	0	4	0	7	7	12	5	9	9	5.32474	-2.78274	0.993051	-2.80221	0.00507541	hsa_circ_0074074;hsa_circ_0007235
chr5:142264862-142311690	0	0	0	0	0	0	10	5	0	3	1.9091	-4.67379	1.91516	-2.44042	0.01467	hsa_circ_0074361;hsa_circ_0074362
chr5:142434003-142437312	59	156	133	42	251	208	106	106	116	94	119.121	-0.752438	0.349015	-2.15589	0.0310924	hsa_circ_0128194;hsa_circ_0074371
chr5:156649872-156659404	10	15	31	0	17	0	2	5	0	0	6.06466	2.60487	1.14607	2.27287	0.023034	NA
chr5:177649355-177652430	10	9	28	13	17	2	6	3	6	2	8.9029	1.63629	0.735484	2.22478	0.0260963	hsa_circ_0075256
chr5:179268907-179271227	3	0	0	0	3	8	7	0	8	2	3.13249	-2.69769	1.34739	-2.00215	0.0452686	hsa_circ_0007903
chr5:37173856-37176088	4	3	6	0	11	0	0	0	0	0	1.51058	3.8521	1.84575	2.08701	0.0368876	hsa_circ_0128948;hsa_circ_0072210
chr5:72311452-72333042	0	5	0	0	0	18	9	3	0	0	3.70894	-3.21755	1.57836	-2.03854	0.041496	hsa_circ_0072953;hsa_circ_0129570
chr5:72311452-72337142	0	0	0	0	0	0	0	5	0	9	1.84377	-4.60713	2.14273	-2.15012	0.0315457	hsa_circ_0072953;hsa_circ_0129571
chr5:73045661-73049027	22	21	12	7	60	0	8	0	4	6	9.93456	2.0939	0.767537	2.72808	0.00637041	hsa_circ_0072992
chr5:73128162-73136585	22	20	14	7	50	0	12	0	7	0	9.57119	2.05634	0.864482	2.3787	0.0173738	hsa_circ_0072993;hsa_circ_0006969
chr5:73136304-73136585	46	97	44	51	224	13	39	31	22	35	48.4535	0.997968	0.414649	2.40677	0.0160941	hsa_circ_0072993;hsa_circ_0005777
chr5:76342171-76344097	23	34	33	5	32	34	37	24	46	24	28.3415	-1.01434	0.440939	-2.3004	0.0214254	hsa_circ_0073069;hsa_circ_0008620
chr5:76758917-76760634	21	28	15	0	32	0	0	4	4	0	7.43606	2.67218	1.06323	2.51327	0.0119616	hsa_circ_0073081;hsa_circ_0001498
chr5:77452081-77461496	18	29	54	16	76	15	30	0	6	7	19.6705	1.22608	0.617747	1.98476	0.0471707	hsa_circ_0073087;hsa_circ_0008938
chr5:94204037-94208946	2	0	0	0	0	0	2	2	5	7	2.09086	-3.39607	1.67524	-2.02722	0.04264	hsa_circ_0073378;hsa_circ_0130052
chr5:94244955-94259726	39	97	35	21	104	72	61	42	90	99	63.474	-1.02241	0.373606	-2.73661	0.00620758	hsa_circ_0073380;hsa_circ_0008417
chr5:96328718-96333849	0	0	0	0	0	2	5	5	0	0	1.39014	-4.20536	2.10727	-1.99564	0.0459726	hsa_circ_0073468
chr6:110538904-110541072	41	37	25	13	59	14	16	4	13	9	19.2584	1.05684	0.489756	2.15788	0.0309369	hsa_circ_0130312
chr6:11305298-11306388	0	0	0	0	0	11	0	0	0	5	1.96178	-4.70535	2.10574	-2.23454	0.0254476	NA
chr6:117010482-117013319	7	7	2	5	11	0	0	0	0	0	2.60819	4.58935	1.48425	3.09203	0.00198793	hsa_circ_0130436
chr6:149953894-149959696	26	57	41	15	108	21	11	15	12	9	24.7477	1.04544	0.465254	2.24703	0.0246383	hsa_circ_0078218
chr6:151226785-151247431	9	8	14	5	60	4	2	4	3	0	7.40278	1.92366	0.833698	2.30738	0.0210335	hsa_circ_0078269;hsa_circ_0078277
chr6:160467529-160469575	4	5	6	2	2	8	24	6	7	11	7.58887	-1.93715	0.748528	-2.58795	0.00965491	hsa_circ_0078572;hsa_circ_0142314
chr6:16326624-16328701	3	2	2	0	4	4	6	5	6	9	4.26169	-2.16027	0.94229	-2.29258	0.0218724	hsa_circ_0075687;hsa_circ_0007132
chr6:20781375-20846409	9	25	8	10	72	2	10	4	3	4	10.2733	1.64532	0.690272	2.38359	0.0171448	hsa_circ_0008086
chr6:21108631-21201505	0	0	2	4	27	0	0	0	0	0	1.93914	4.18568	1.95988	2.13568	0.0327055	hsa_circ_0075812;hsa_circ_0075814
chr6:56564450-56600087	2	0	3	0	49	0	0	0	0	0	2.39408	4.52601	1.87891	2.40885	0.016003	hsa_circ_0076872;hsa_circ_0006880
chr6:6222265-6225093	0	3	0	5	16	0	0	0	0	0	1.7099	3.98335	2.00203	1.98965	0.046629	hsa_circ_0075541;hsa_circ_0075542
chr6:74190397-74191967	52	67	103	23	165	24	36	21	31	26	44.1905	0.861893	0.366404	2.3523	0.0186575	hsa_circ_0132266;hsa_circ_0004973
chr6:76412360-76421132	20	27	13	9	53	20	56	30	40	26	27.7234	-1.17811	0.423809	-2.7798	0.00543921	hsa_circ_0132311;hsa_circ_0077096
chr6:86281854-86284096	11	16	25	8	24	2	10	0	4	2	8.26353	1.80229	0.761934	2.36541	0.01801	hsa_circ_0077243;hsa_circ_0004990
chr7:100410368-100410830	40	127	130	91	194	30	74	37	42	48	72.368	0.830257	0.380982	2.17925	0.0293128	hsa_circ_0081519;hsa_circ_0001730
chr7:106921744-106938791	2	3	0	0	0	5	2	3	3	8	2.9405	-2.6657	1.29669	-2.05576	0.0398052	hsa_circ_0081886;hsa_circ_0081892
chr7:111926927-111927129	44	54	34	52	73	2	10	2	8	10	26.0466	2.64268	0.554816	4.76317	1.91e-06	hsa_circ_0001739;hsa_circ_0081986
chr7:131071878-131084192	51	97	68	25	150	69	121	54	93	92	75.5519	-0.818026	0.297985	-2.74519	0.00604758	hsa_circ_0082391;hsa_circ_0001747
chr7:151882642-151884932	0	11	2	8	26	0	3	0	0	0	3.56579	3.48104	1.50334	2.31555	0.0205831	hsa_circ_0082957;hsa_circ_0083001
chr7:155465560-155473602	57	91	56	29	67	72	137	48	77	110	73.1939	-1.06644	0.340812	-3.12912	0.00175328	hsa_circ_0133751;hsa_circ_0001772
chr7:158528193-158531812	70	61	32	27	82	20	14	4	18	0	27.6224	1.75261	0.588354	2.97883	0.00289347	hsa_circ_0083190;hsa_circ_0083196
chr7:16298014-16348252	0	12	0	0	32	5	21	16	16	11	9.97362	-1.80807	0.917188	-1.97132	0.0486877	hsa_circ_0133858;hsa_circ_0079481
chr7:16664607-16676080	31	36	33	12	37	13	25	2	0	0	15.5049	1.53925	0.771292	1.99568	0.0459684	hsa_circ_0003637
chr7:22999874-23030758	0	7	0	3	27	9	30	11	15	27	12.2628	-2.24459	0.780234	-2.87682	0.0040171	hsa_circ_0008951
chr7:23650789-23651168	56	80	34	37	99	120	98	56	97	100	78.3595	-1.20765	0.341547	-3.53582	0.000406513	hsa_circ_0079610;hsa_circ_0001684
chr7:26724354-26766625	5	5	6	3	6	23	11	8	4	8	8.40482	-1.66311	0.72477	-2.29467	0.0217521	hsa_circ_0142423
chr7:26883648-26894509	3	10	2	0	15	16	6	10	21	13	9.70406	-2.08728	0.743942	-2.80569	0.00502082	hsa_circ_0142424
chr7:38829400-38836464	3	0	0	0	0	4	2	3	10	2	2.80487	-3.17926	1.44242	-2.20411	0.0275163	hsa_circ_0079903;hsa_circ_0002808
chr7:43679047-43680248	158	210	106	72	311	64	114	55	56	50	100.513	0.725367	0.294343	2.46436	0.0137259	hsa_circ_0001700
chr7:44714009-44715748	34	52	25	10	35	8	12	10	10	2	16.7348	1.30424	0.560835	2.32553	0.0200437	hsa_circ_0080057;hsa_circ_0001701
chr7:48506552-48528941	0	0	0	0	0	15	0	2	0	0	2.14152	-4.8291	2.09173	-2.30867	0.0209621	NA
chr7:48511126-48528941	0	0	0	0	0	16	0	0	0	0	1.96614	-4.70922	2.33004	-2.02109	0.0432703	NA
chr7:65705311-65706257	4	6	0	0	4	5	22	4	8	5	5.45647	-2.20446	0.938779	-2.34822	0.0188634	hsa_circ_0080344;hsa_circ_0007672
chr7:66240213-66248828	3	12	4	0	8	0	0	0	0	0	1.72951	4.04874	1.7796	2.27508	0.0229012	hsa_circ_0080355;hsa_circ_0080361
chr7:77210743-77212967	9	17	43	0	27	0	0	0	0	5	7.18489	3.47468	1.20979	2.87214	0.00407704	hsa_circ_0080833;hsa_circ_0008139
chr7:8095065-8110761	5	0	0	0	0	6	6	7	4	9	4.30616	-3.08362	1.22846	-2.51015	0.012068	hsa_circ_0134779;hsa_circ_0134785;hsa_circ_0001679
chr7:92921014-92926555	10	17	7	9	39	20	40	7	50	20	20.7919	-1.38933	0.53812	-2.58183	0.00982783	hsa_circ_0081041;hsa_circ_0002620
chr8:103846416-103848618	0	4	4	0	3	14	4	7	2	3	4.39605	-2.25564	1.06339	-2.12118	0.0339065	hsa_circ_0135368;hsa_circ_0085278
chr8:107691437-107696587	4	4	0	4	6	0	0	0	0	0	1.58494	3.85921	1.85599	2.07933	0.0375873	hsa_circ_0085310;hsa_circ_0008320
chr8:109462051-109468159	15	15	9	0	14	15	22	23	16	28	16.0486	-1.67395	0.589898	-2.8377	0.00454402	hsa_circ_0142471
chr8:120800577-120810086	0	0	5	0	6	5	14	4	2	6	3.942	-2.23401	1.13073	-1.97572	0.0481865	hsa_circ_0085392;hsa_circ_0142481
chr8:131226801-131249240	0	0	0	0	0	7	4	3	0	0	1.62655	-4.43513	2.00805	-2.20868	0.0271967	hsa_circ_0085569;hsa_circ_0085611
chr8:26439484-26441499	17	5	28	7	47	2	9	3	7	5	10.1829	1.35757	0.692536	1.96029	0.0499625	hsa_circ_0083745;hsa_circ_0005013
chr8:37623043-37623873	85	195	177	153	282	75	88	42	75	80	114.515	0.827263	0.34761	2.37986	0.0173192	hsa_circ_0001788
chr8:38287199-38287466	101	190	25	109	636	10	45	56	116	29	99.0666	1.18225	0.565009	2.09245	0.0363986	hsa_circ_0084004;hsa_circ_0008016
chr8:38682825-38693805	4	16	0	0	24	0	0	0	2	0	2.63905	3.34298	1.7017	1.96449	0.0494733	hsa_circ_0084014
chr8:42183487-42186732	59	81	116	58	127	16	39	35	31	38	54.2384	0.936077	0.385947	2.4254	0.0152915	hsa_circ_0001793
chr8:67747997-67748309	2	8	13	30	21	0	0	0	6	3	8.92099	2.84402	1.05988	2.68336	0.00728875	hsa_circ_0136928;hsa_circ_0142524
chr8:70650274-70674110	4	11	2	4	0	7	19	3	7	20	8.05876	-1.70764	0.865836	-1.97224	0.0485817	hsa_circ_0084727
chr8:71126137-71209035	0	13	12	5	13	0	0	0	0	0	3.2325	4.91705	1.51944	3.2361	0.00121175	hsa_circ_0084731;hsa_circ_0137070
chr8:91054960-91057223	0	0	5	6	12	0	0	0	0	0	1.93286	4.14985	1.9332	2.14662	0.0318235	hsa_circ_0084870
chr8:92982885-92988201	15	27	4	5	3	3	3	0	0	0	5.15239	2.82375	1.14862	2.45838	0.0139565	hsa_circ_0004394
chr9:131503050-131505024	17	6	18	6	8	2	7	2	0	2	6.20347	1.79079	0.898624	1.99281	0.0462825	hsa_circ_0088907;hsa_circ_0138094
chr9:134381500-134381840	25	13	13	0	34	26	25	35	29	32	23.3943	-1.59274	0.552525	-2.88266	0.00394336	hsa_circ_0001897
chr9:26884807-26887511	0	0	0	0	0	0	4	0	6	4	1.51233	-4.34182	2.03673	-2.13176	0.0330262	hsa_circ_0138544
chr9:33953282-33963789	362	457	639	171	788	122	435	134	224	178	296.071	0.597272	0.297323	2.00883	0.044555	hsa_circ_0086684;hsa_circ_0001847
chr9:33953282-33973235	23	33	28	16	58	11	11	4	15	9	17.4667	1.04048	0.494874	2.10251	0.0355084	hsa_circ_0086685;hsa_circ_0003141
chr9:35236465-35243361	4	9	6	6	25	2	0	0	0	0	3.75977	3.86392	1.31891	2.92964	0.00339355	hsa_circ_0086800;hsa_circ_0142591
chr9:35546426-35548532	0	0	0	0	3	4	0	4	6	4	2.40132	-3.60021	1.60079	-2.24902	0.024511	hsa_circ_0002702
chr9:37126308-37126939	0	0	6	0	0	2	10	3	6	8	3.66125	-2.68647	1.29514	-2.07427	0.0380542	hsa_circ_0087040;hsa_circ_0001860
chr9:6880011-6893232	626	867	864	278	1477	197	427	195	332	251	452.346	0.912	0.241347	3.7788	0.000157588	hsa_circ_0086326;hsa_circ_0001839
chr9:79862174-79875140	0	6	5	3	6	8	12	9	3	10	6.42359	-1.66878	0.818895	-2.03785	0.0415652	hsa_circ_0139001;hsa_circ_0142607
chr9:88211276-88248289	0	6	0	3	11	6	11	3	16	11	6.64557	-1.97507	0.899871	-2.19484	0.0281751	hsa_circ_0139172;hsa_circ_0007162
chr9:88233897-88248289	9	16	5	0	41	25	66	23	58	25	25.6026	-2.34488	0.554969	-4.22524	2.39e-05	hsa_circ_0139172;hsa_circ_0001868
chr9:88923343-88924932	5	5	12	0	17	11	20	13	11	16	10.5986	-1.63497	0.653358	-2.5024	0.0123354	hsa_circ_0139257;hsa_circ_0139259
chr9:99537069-99538527	19	33	34	25	52	11	14	10	0	0	17.1747	1.73061	0.70635	2.45007	0.014283	hsa_circ_0007789
chrX:100275475-100276304	53	68	60	40	87	18	42	19	14	18	37.1599	1.00251	0.391194	2.5627	0.0103861	hsa_circ_0091225;hsa_circ_0004957
chrX:106096750-106097526	0	2	5	0	0	3	0	6	7	12	4.09097	-2.66396	1.2988	-2.0511	0.0402576	hsa_circ_0091282
chrX:18954172-18959793	8	2	0	7	4	0	0	0	0	0	2.27755	4.36903	1.73823	2.51349	0.0119543	hsa_circ_0089999;hsa_circ_0140039
chrX:51638148-51640367	0	0	3	0	0	8	3	5	6	0	2.91792	-3.36528	1.51281	-2.22452	0.0261133	hsa_circ_0090588;hsa_circ_0008983
chrX:64953045-64955292	5	2	0	4	5	0	0	0	0	0	1.50782	3.78038	1.9055	1.98393	0.0472638	hsa_circ_0090882
