# Supplementary material for: CircSTX6 promotes pancreatic ductal adenocarcinoma progression by sponging miR-449b-5p and interacting with CUL2
Source: Mol Cancer. 2022 Jun 1;21:121. doi: 10.1186/s12943-022-01599-5 (PMC9158112; doi:10.1186/s12943-022-01599-5)
Supplement: Supplementary file 2 — Additional file 2: Table S2. The RNA-seq results of all differentially expressed miRNAs in five pairs of T4 patients with different survival time. [file 12943_2022_1599_MOESM2_ESM.xlsx]

## Sheet: Sheet1
Table S2. The RNA-seq results of all differentially expressed miRNAs in five pairs of T4 patients with different survival time.
miR_name	length	seq	A2	A4	A5	A8	A9	B1	B2	B4	B5	B8	log2_FC(treatment_mean/control_mean)	Pvalue
hsa-miR-122b-5p	23	TTTAGTGTGATAATGGCGTTTGA	0	0	0	0	0	1	0	1	2	3	-4.16366	0.00570349
hsa-miR-1262	22	ATGGGTGAATTTGTAGAAGGAT	13	9	7	9	19	31	53	13	36	22	-1.08306	0.0141255
hsa-miR-219b-3p	23	AGAATTGCGTTTGGACAATCAGT	1	1	2	0	0	0	0	0	0	0	3.34113	0.0471012
hsa-miR-27a-5p	22	AGGGCTTAGCTGCTTGTGAGCA	607	1764	379	935	468	372	389	296	584	275	1.14366	0.0267332
hsa-miR-3133	22	TAAAGAACTCTTAAAACCCAAT	2	0	2	1	2	11	4	4	11	4	-1.94759	0.040825
hsa-miR-3138	24	TGTGGACAGTGAGGTAGAGGGAGT	0	0	0	0	0	3	2	3	0	0	-4.46545	0.0451184
hsa-miR-3149	23	TTTGTATGGATATGTGTGTGTAT	0	0	3	0	0	8	4	3	10	2	-2.7279	0.00400423
hsa-miR-3150a-3p	22	CTGGGGAGATCCTCGAGGTTGG	0	0	0	0	0	0	4	2	0	1	-4.18903	0.0462732
hsa-miR-3180	19	TGGGGCGGAGCTTCCGGAG	1	2	0	0	0	2	2	2	3	10	-2.83459	0.00959612
hsa-miR-3180-3p	22	TGGGGCGGAGCTTCCGGAGGCC	1	2	0	0	0	2	2	2	3	10	-2.83459	0.00959612
hsa-miR-3194-3p	22	AGCTCTGCTGCTCACTGGCAGT	0	0	0	0	0	3	4	1	0	1	-4.23894	0.00497455
hsa-miR-374c-5p	22	ATAATACAACCTGCTAAGTGCT	4	3	5	0	1	11	11	5	8	11	-1.69254	0.0434423
hsa-miR-378g	20	ACTGGGCTTGGAGTCAGAAG	1	0	2	1	0	0	0	0	0	0	3.53207	0.0437309
hsa-miR-4440	22	TGTCGTGGGGCTTGCTGGCTTG	0	0	0	1	0	3	2	4	0	3	-3.03426	0.0422208
hsa-miR-449b-5p	22	AGGCAGTGTATTGTTAGCTGGC	0	0	0	0	0	1	5	1	0	0	-3.91246	0.0492871
hsa-miR-4632-3p	22	TGCCGCCCTCTCGCTGCTCTAG	0	0	0	0	0	4	2	3	1	3	-5.02901	3.61e-06
hsa-miR-4640-3p	22	CACCCCCTGTTTCCTGGCCCAC	8	8	1	3	7	5	2	0	0	0	2.43526	0.0173395
hsa-miR-4647	23	GAAGATGGTGCTGTGCTGAGGAA	0	0	0	0	0	12	10	1	0	2	-5.55551	0.00620072
hsa-miR-4699-3p	22	AATTTACTCTGCAATCTTCTCC	0	0	0	0	1	4	1	0	9	12	-3.76325	0.0488858
hsa-miR-4706	25	AGCGGGGAGGAAGTGGGCGCTGCTT	0	0	0	0	0	0	0	1	3	2	-4.04684	0.0409139
hsa-miR-4717-3p	21	ACACATGGGTGGCTGTGGCCT	0	0	0	0	0	2	3	1	0	0	-3.74028	0.0405023
hsa-miR-4768-5p	22	ATTCTCTCTGGATCCCATGGAT	0	2	0	0	0	10	8	5	7	2	-4.07565	0.000490659
hsa-miR-4787-3p	24	GATGCGCCGCCCACTGCCCCGCGC	6	6	4	5	23	1	0	0	0	1	4.83124	0.000701306
hsa-miR-4795-3p	22	ATATTATTAGCCACTTCTGGAT	0	0	0	0	0	1	0	1	7	6	-5.20101	0.00876751
hsa-miR-4796-5p	22	TGTCTATACTCTGTCACTTTAC	1	2	2	1	5	5	16	7	2	13	-1.65496	0.0499165
hsa-miR-4797-3p	21	TCTCAGTAAGTGGCACTCTGT	2	0	0	1	0	3	5	3	7	2	-2.55624	0.00970995
hsa-miR-4799-5p	22	ATCTAAATGCAGCATGCCAGTC	0	0	0	0	0	2	3	0	0	1	-3.4957	0.0426135
hsa-miR-508-5p	23	TACTCCAGAGGGCGTCACTCATG	0	0	0	0	0	4	1	0	0	2	-3.76426	0.0476763
hsa-miR-548as-5p	22	AAAAGTAATTGCGGGTTTTGCC	0	0	0	0	0	12	8	0	0	4	-5.45917	0.0411907
hsa-miR-548f-3p	19	AAAAACTGTAATTACTTTT	0	0	0	0	0	2	0	3	0	5	-4.82232	0.0449998
hsa-miR-548p	22	TAGCAAAAACTGCAGTTACTTT	0	0	2	2	2	9	13	2	10	6	-2.10986	0.0294142
hsa-miR-549a-5p	22	AGCTCATCCATAGTTGTCACTG	13	26	4	5	2	0	4	1	0	3	2.57496	0.0257986
hsa-miR-550a-3p	22	TGTCTTACTCCCTCAGGCACAT	15	6	9	6	14	5	9	4	2	6	1.1944	0.0478297
hsa-miR-5706	22	TTCTGGATAACATGCTGAAGCT	1	2	0	1	0	0	0	0	0	0	3.23603	0.0411944
hsa-miR-6507-5p	21	GAAGAATAGGAGGGACTTTGT	3	2	1	0	0	0	0	0	0	0	3.74696	0.0425222
hsa-miR-6515-5p	21	TTGGAGGGTGTGGAAGACATC	0	0	0	3	0	3	7	3	1	1	-1.73383	0.019454
hsa-miR-6733-5p	22	TGGGAAAGACAAACTCAGAGTT	5	2	0	6	1	1	0	0	0	0	3.89192	0.0268367
hsa-miR-676-3p	21	CTGTCCTAAGGTTGTTGAGTT	7	18	9	8	10	33	39	7	33	22	-1.0835	0.00926589
hsa-miR-6780a-5p	23	TTGGGAGGGAAGACAGCTGGAGA	0	0	0	0	0	3	0	1	6	3	-4.95541	0.00493167
hsa-miR-6837-5p	21	ACCAGGGCCAGCAGGGAATGT	0	0	1	0	0	3	3	1	0	3	-2.56307	0.0390621
hsa-miR-767-5p	23	TGCACCATGGTTGTCTGAGCATG	0	0	0	0	0	4	0	0	9	5	-5.33528	0.0424737
hsa-miR-892b	22	CACTGGCTCCTTTCTGGGTAGA	0	0	0	0	0	5	5	0	0	2	-4.47106	0.0413523
hsa-miR-937-5p	20	GTGAGTCAGGGTGGGGCTGG	4	2	0	2	0	0	0	0	0	0	4.26364	0.0422409
