# Supplementary material for: CircSTX6 promotes pancreatic ductal adenocarcinoma progression by sponging miR-449b-5p and interacting with CUL2
Source: Mol Cancer. 2022 Jun 1;21:121. doi: 10.1186/s12943-022-01599-5 (PMC9158112; doi:10.1186/s12943-022-01599-5)
Supplement: Supplementary file 3 — Additional file 3: Table S3. The RNA-seq results of all differentially expressed mRNAs in five pairs of T4 patients with different survival time. [file 12943_2022_1599_MOESM3_ESM.xlsx]

## Sheet: Sheet1
	gene_status	baseMean	log2FoldChange	pvalue	B1	B2	B4	B5	B8	A2	A4	A5	A8	A9
ENSG00000143333.6	RGS16	419.2	-2.20849	2.56e-08	220	123	81	118	166	924	580	866	867	247
ENSG00000168334.8	XIRP1	241.1	-2.7485	8.88e-08	70	33	100	30	80	267	400	90	614	727
ENSG00000168631.12	DPCR1	43.9	4.66036	5.61e-06	32	275	73	0	42	0	7	3	4	3
ENSG00000173334.3	TRIB1	1847.8	-1.09416	5.84e-06	964	1001	1383	1075	1284	1941	2668	2173	2770	3219
ENSG00000094755.16	GABRP	2753.2	-3.05389	6.18e-06	402	494	625	125	1123	296	12959	7012	2164	2332
ENSG00000165685.8	TMEM52B	116.7	-1.20182	7.38e-06	75	79	69	65	54	187	179	172	168	119
ENSG00000204310.12	AGPAT1	50.1	2.80096	2.19e-05	43	58	85	87	162	34	3	17	8	4
ENSG00000133067.17	LGR6	121.8	-1.94648	2.56e-05	87	30	47	32	50	86	213	92	268	313
ENSG00000117152.13	RGS4	870	-2.004	4.35e-05	742	452	101	155	246	1063	1996	718	2116	1111
ENSG00000126262.4	FFAR2	96.7	-3.45683	6.85e-05	17	6	22	12	25	671	10	142	20	42
ENSG00000112655.15	PTK7	1004.2	-1.03124	6.9e-05	553	604	703	653	623	1160	1660	2095	1138	853
ENSG00000169605.5	GKN1	241.2	4.50886	7.51e-05	256	1949	15	45	43	6	32	18	23	25
ENSG00000179588.8	ZFPM1	297.4	1.45432	7.99e-05	842	394	421	340	161	133	162	217	136	168
ENSG00000248144.5	ADH1C	1618.8	2.64684	8.6e-05	8614	3299	1035	642	312	99	622	664	537	364
ENSG00000107796.13	ACTA2	7031.4	-1.3846	9.46e-05	3786	4033	2118	3380	5165	10956	12754	8599	14675	4848
ENSG00000118017.3	A4GNT	123.3	3.36076	0.000112015	760	203	19	134	6	6	39	9	21	36
ENSG00000167371.18	PRRT2	91.5	2.35907	0.00012968	126	55	449	24	113	24	24	61	25	14
ENSG00000146216.12	TTBK1	46	-1.66372	0.000131274	14	27	34	18	16	64	63	40	82	102
ENSG00000154553.14	PDLIM3	2182.7	-1.45282	0.000150923	810	1209	563	1291	1559	2536	3444	3192	5444	1779
ENSG00000123610.4	TNFAIP6	619.5	-2.12195	0.000166846	143	203	282	101	426	2452	764	372	1177	275
ENSG00000213676.11	ATF6B	19.1	-4.51302	0.000177298	0	0	4	4	0	137	6	20	6	14
ENSG00000181031.15	RPH3AL	36.1	2.13752	0.000184203	64	40	46	120	18	12	14	21	11	15
ENSG00000109205.16	ODAM	259.4	-2.5136	0.000188016	114	142	24	49	37	71	1407	337	148	265
ENSG00000160181.8	TFF2	4031.6	3.4563	0.000195907	6221	11943	17499	1232	103	443	823	959	871	222
ENSG00000170956.16	CEACAM3	102.1	-2.84166	0.000211684	24	39	22	18	24	669	27	119	42	37
ENSG00000188042.7	ARL4C	1544.3	-1.17626	0.000219583	677	868	1501	731	819	2444	1816	3175	2471	941
ENSG00000072110.13	ACTN1	7170.4	-0.778452	0.000228231	4618	4622	5538	4482	6136	8366	9336	11001	10977	6628
ENSG00000148826.8	NKX6-2	83.8	2.82343	0.000240559	489	22	16	42	160	11	20	36	30	12
ENSG00000149591.16	TAGLN	3887.7	-1.2642	0.000240874	2152	2017	1524	1850	3334	4856	5707	4412	9662	3363
ENSG00000111799.20	COL12A1	18005.1	-1.67012	0.000262624	6619	8818	6515	6347	12900	34758	39855	15338	42579	6322
ENSG00000144057.15	ST6GAL2	229.3	-1.29026	0.000263125	104	115	127	123	160	197	415	361	530	161
ENSG00000178776.4	C5orf46	113	-1.95297	0.000286969	29	22	84	45	49	263	238	37	251	112
ENSG00000198796.6	ALPK2	113.7	-1.51087	0.000316551	53	38	76	62	57	194	328	94	118	117
ENSG00000198225.5	FKBP1C	62.7	-1.23319	0.000322328	37	46	26	33	36	69	80	140	77	83
ENSG00000184408.9	KCND2	271.7	-1.19165	0.000337731	215	191	146	141	108	441	557	369	370	179
ENSG00000041353.9	RAB27B	1942.5	1.78882	0.000356316	2326	1946	9061	850	976	663	1018	1319	575	691
ENSG00000164093.16	PITX2	59.5	2.56453	0.000356849	70	44	307	16	75	11	41	4	19	8
ENSG00000137573.13	SULF1	30609.2	-1.516	0.00037067	15996	17063	12787	7988	22509	62081	49728	55437	53076	9427
ENSG00000086159.12	AQP6	23.3	-2.38096	0.000380173	0	7	16	8	6	52	39	22	44	39
ENSG00000172243.17	CLEC7A	1177.1	-1.25486	0.000398891	649	640	791	452	862	2746	1463	1766	1760	642
ENSG00000164949.7	GEM	1894.4	-1.48369	0.000407304	829	1301	329	720	1480	1837	2123	3941	4558	1826
ENSG00000124610.4	HIST1H1A	140.7	-1.78556	0.000445971	124	63	18	44	62	411	158	122	227	178
ENSG00000130234.10	ACE2	378	2.0585	0.000453118	1139	1350	189	216	138	128	201	210	59	150
ENSG00000174775.16	HRAS	38.1	2.1617	0.000562591	46	34	162	58	11	6	13	15	18	18
ENSG00000151388.10	ADAMTS12	1918.2	-1.20871	0.000565621	856	1387	1107	892	1254	2412	3425	4266	2725	858
ENSG00000164237.8	CMBL	678.2	1.23128	0.000587981	1292	1626	687	497	611	290	556	428	286	509
ENSG00000189280.3	GJB5	48.5	-2.30901	0.000633443	9	24	20	0	27	30	136	52	100	87
ENSG00000179934.6	CCR8	28	-2.00535	0.000634445	6	7	7	17	15	73	55	50	30	20
ENSG00000099985.3	OSM	88.3	-1.8487	0.000668309	20	18	46	16	85	230	91	206	91	80
ENSG00000154646.8	TMPRSS15	811.1	3.47336	0.000672726	2114	4973	120	108	128	126	203	75	117	147
ENSG00000120322.3	PCDHB8	73.5	1.65222	0.000678799	197	148	73	76	60	16	33	31	30	71
ENSG00000187210.12	GCNT1	2222.5	1.94961	0.000725802	3562	7915	4972	561	683	560	1137	548	1683	604
ENSG00000137124.7	ALDH1B1	658.2	-1.03214	0.000731269	411	353	507	425	381	828	873	895	1472	437
ENSG00000174684.6	B4GAT1	452.7	1.04554	0.000737355	520	474	841	322	853	201	228	394	338	356
ENSG00000166923.10	GREM1	116.2	-2.42968	0.000787803	0	30	72	14	66	390	146	186	114	144
ENSG00000170915.8	PAQR8	1280.9	1.37265	0.000841117	2353	2888	1745	338	1854	466	695	838	1011	621
ENSG00000173391.8	OLR1	1389.4	-1.49557	0.000841786	1355	476	339	638	631	1534	4205	2514	1233	969
ENSG00000184588.17	PDE4B	988.3	-1.17926	0.000865364	425	546	838	387	778	2363	1015	1529	1240	762
ENSG00000186103.3	ARGFX	9.3	-3.94748	0.000891658	0	0	6	0	0	27	14	21	7	18
ENSG00000135960.9	EDAR	233.6	-1.9535	0.000894987	131	126	79	59	71	71	132	176	1022	469
ENSG00000169429.10	CXCL8	2533.3	-2.88749	0.00090567	139	265	2008	314	469	13159	2845	3771	1251	1112
ENSG00000103888.16	CEMIP	1550.6	-1.6027	0.000908156	604	706	1067	243	1167	3193	3894	1661	2456	515
ENSG00000101307.15	SIRPB1	247.5	-1.78268	0.000917857	97	55	237	99	78	925	406	161	262	155
ENSG00000183908.5	LRRC55	79	-1.49883	0.000963678	36	39	12	43	63	76	101	135	135	150
ENSG00000186407.6	CD300E	139.7	-1.65088	0.00100011	42	24	98	72	77	88	315	444	117	120
ENSG00000131379.9	C3orf20	34.1	-1.5632	0.00104434	11	12	28	9	25	62	62	45	31	56
ENSG00000163060.7	TEKT4	5	-5.78883	0.00105736	0	0	0	0	0	30	4	0	8	8
ENSG00000119508.17	NR4A3	739.9	-1.59368	0.00109754	218	202	304	677	292	317	1140	1089	1209	1951
ENSG00000128422.15	KRT17	1735.5	-2.06851	0.00111572	406	592	1507	169	655	565	3367	1097	8153	844
ENSG00000157111.12	TMEM171	279.9	2.05457	0.00119931	1091	574	394	53	144	135	154	170	23	61
ENSG00000123815.11	ADCK4	245.4	0.759001	0.00126555	335	217	381	276	305	175	173	243	161	188
ENSG00000268223.5	ARL14EPL	96.6	2.57492	0.00126701	25	41	693	63	14	27	38	21	20	24
ENSG00000185479.5	KRT6B	116.9	-2.20224	0.00129123	33	11	40	75	32	47	66	90	606	169
ENSG00000123689.5	G0S2	843.1	-1.42848	0.00132486	380	285	997	270	322	1636	552	2340	1118	531
ENSG00000163359.15	COL6A3	43467.3	-1.14918	0.00135507	15412	24037	19518	29547	36955	50726	57358	98407	72924	29789
ENSG00000134757.4	DSG3	263	-2.09037	0.00137722	236	54	95	46	37	85	288	1413	141	235
ENSG00000198203.9	SULT1C2	4259.5	2.06548	0.00144894	12106	16613	3603	959	1035	1648	2442	1561	2205	423
ENSG00000183486.12	MX2	1789.9	-1.49408	0.00146401	1044	587	1499	454	919	1756	4179	5460	1355	646
ENSG00000122641.10	INHBA	7670.7	-1.53755	0.00154351	5104	4762	3448	742	5106	11692	14997	13009	15365	2482
ENSG00000125378.15	BMP4	761.6	-1.28109	0.00159903	390	516	479	160	616	340	1574	1020	1148	1373
ENSG00000160318.6	CLDND2	36.6	1.50786	0.00163702	63	26	53	73	50	14	24	29	10	24
ENSG00000123838.10	C4BPA	305.4	-2.04169	0.00171226	166	129	103	94	88	1123	321	865	30	135
ENSG00000112761.20	WISP3	85.5	-1.59321	0.00175071	74	49	31	29	25	82	67	67	298	133
ENSG00000214324.5	C3orf56	8.9	-3.59556	0.00175663	0	3	4	0	0	7	6	7	34	28
ENSG00000105708.8	ZNF14	293.7	0.770405	0.0018133	402	333	364	413	297	228	179	289	210	222
ENSG00000204262.11	COL5A2	18535.1	-1.1827	0.00182178	8415	12388	7470	7665	17818	26084	35181	30926	30217	9187
ENSG00000168542.14	COL3A1	79212.5	-1.15526	0.00185209	39015	61001	23362	44925	60706	97975	107806	190311	117807	49217
ENSG00000186812.12	ZNF397	1198.4	0.851548	0.00186689	2535	1092	1375	1129	1445	725	730	1216	828	909
ENSG00000112414.14	ADGRG6	3341.4	1.41518	0.00188554	7019	2729	11381	1142	2181	1801	1532	2441	1954	1234
ENSG00000108691.9	CCL2	2196.5	-1.44817	0.00191189	1434	186	1080	1325	1483	2597	2102	5845	2720	3193
ENSG00000116132.11	PRRX1	2568.7	-1.04118	0.00192051	1640	1688	1455	943	2350	3128	3109	4014	5729	1631
ENSG00000135094.10	SDS	228.4	-1.79497	0.00194216	44	54	217	77	115	807	214	519	134	103
ENSG00000118503.14	TNFAIP3	2374.7	-0.72807	0.00197715	1390	1514	2764	1405	1680	3037	2480	3211	3747	2519
ENSG00000133392.17	MYH11	131.5	-1.94776	0.00199809	81	89	11	34	46	71	372	40	324	247
ENSG00000130176.7	CNN1	818	-1.61175	0.00201075	187	291	164	603	612	1031	1190	468	2605	1029
ENSG00000165863.16	C10orf82	49.1	2.90651	0.00204275	5	16	17	40	350	17	15	4	23	4
ENSG00000086717.18	PPEF1	53.7	-1.46911	0.00227079	34	23	36	15	32	54	122	28	128	65
ENSG00000132437.17	DDC	132.8	1.70416	0.00233014	199	395	279	116	22	37	78	95	32	75
ENSG00000171811.13	CFAP46	156.7	1.52179	0.00233926	429	366	223	73	77	99	56	64	55	125
ENSG00000137860.11	SLC28A2	155.3	2.151	0.00233952	941	173	37	62	56	72	50	57	44	61
ENSG00000106541.11	AGR2	7272.6	1.8755	0.00234861	23019	17751	14139	911	1714	4321	3897	2496	2829	1649
ENSG00000095739.10	BAMBI	195.6	-1.10585	0.0023737	132	99	60	147	146	173	275	323	246	355
ENSG00000163743.13	RCHY1	470.6	0.538388	0.00250633	609	607	613	436	469	358	412	501	357	344
ENSG00000087088.19	BAX	504.6	0.739021	0.00252519	556	494	816	418	819	354	442	470	332	345
ENSG00000059804.15	SLC2A3	2257.8	-1.1212	0.00265829	618	1143	2933	723	1655	3787	2385	3463	3296	2575
ENSG00000158859.9	ADAMTS4	645.3	-1.2493	0.00267091	210	262	381	433	488	679	362	1904	987	747
ENSG00000172578.11	KLHL6	1238.8	-0.644774	0.0027019	910	1097	1211	681	864	1775	1569	1257	1544	1480
ENSG00000112149.9	CD83	471.6	-1.20828	0.00272763	574	223	339	129	158	1035	468	802	567	421
ENSG00000161798.6	AQP5	333	-1.58201	0.00273597	24	132	297	56	306	388	421	568	652	486
ENSG00000138944.7	KIAA1644	96.3	-1.28123	0.00285187	64	60	32	51	62	100	111	77	277	129
ENSG00000253649.4	PRSS51	97.6	-1.87448	0.00287642	44	19	44	26	57	33	110	512	78	53
ENSG00000183607.9	GKN2	144.7	3.9538	0.00303244	325	981	28	19	7	14	29	0	27	17
ENSG00000075461.5	CACNG4	58.2	-2.25158	0.00305478	4	16	6	47	16	17	215	34	120	107
ENSG00000137801.10	THBS1	28834.8	-1.3828	0.00306684	6928	7544	9736	13330	37142	34825	42691	36900	64410	34842
ENSG00000257524.6	RP11-203J24.9	7.6	-3.61541	0.00307582	0	0	6	0	0	16	20	16	9	9
ENSG00000178150.9	ZNF114	41.8	-1.52749	0.00308054	14	23	44	14	11	23	39	82	80	88
ENSG00000169592.14	INO80E	530.7	0.637371	0.00317716	769	652	624	617	494	374	371	551	493	362
ENSG00000259417.2	RP11-2E17.1	110.1	2.16308	0.00319392	80	27	28	172	576	48	42	35	24	69
ENSG00000186007.9	LEMD1	107	-1.94119	0.00320818	91	25	14	8	71	33	200	231	315	82
ENSG00000185745.9	IFIT1	1860.6	-1.76872	0.00323078	542	568	1417	424	1013	1019	5102	7290	752	479
ENSG00000189320.8	FAM180A	141.9	-1.12047	0.003256	102	106	45	85	91	142	132	165	276	275
ENSG00000010671.15	BTK	476.9	-0.62704	0.0033818	353	399	341	306	414	609	621	632	646	448
ENSG00000256646.7	RP11-111K18.1	2.7	-4.80439	0.00342549	0	0	0	0	0	4	4	7	4	8
ENSG00000165092.12	ALDH1A1	7902.5	0.989947	0.00347166	10570	10181	8676	11174	10696	2226	8447	5205	4587	7263
ENSG00000107731.12	UNC5B	929.3	-0.928454	0.00347598	621	397	870	376	822	832	1212	1846	1601	716
ENSG00000100345.21	MYH9	47781.7	-0.627015	0.00348787	32780	32280	40731	36035	38453	46495	50713	76305	74256	49769
ENSG00000100284.20	TOM1	834.2	-0.838811	0.00363424	383	496	918	548	569	1383	948	1392	832	873
ENSG00000136155.16	SCEL	532.2	-1.54552	0.00365343	128	344	412	33	434	360	839	630	822	1320
ENSG00000137699.16	TRIM29	1206.4	-1.72261	0.00365943	566	226	320	77	1482	648	2294	1703	2560	2188
ENSG00000116771.5	AGMAT	79.3	1.4982	0.0036866	99	170	208	91	15	30	40	47	53	40
ENSG00000102934.9	PLLP	499.2	1.03405	0.00368791	660	347	756	488	1039	177	506	341	300	378
ENSG00000133110.14	POSTN	29407.1	-1.49429	0.00373933	3855	10630	17202	8747	32736	39455	66217	38001	63659	13569
ENSG00000132716.18	DCAF8	659.5	0.681073	0.00376961	1032	574	925	779	663	450	463	690	592	427
ENSG00000145703.15	IQGAP2	6560.6	0.73139	0.0037702	7077	11542	9138	6645	5998	5173	6032	5102	3469	5430
ENSG00000134899.19	ERCC5	136	0.929498	0.00379569	197	134	192	115	244	126	101	88	68	95
ENSG00000256977.12	LIMS3	3.8	-5.27168	0.00398394	0	0	0	0	0	10	0	15	10	3
ENSG00000129197.14	RPAIN	531.9	0.581289	0.00399326	636	737	648	562	536	378	483	559	353	427
ENSG00000197070.13	ARRDC1	275.7	0.883497	0.0040024	299	288	684	294	212	164	195	205	183	233
ENSG00000182885.16	ADGRG3	72.9	-1.98131	0.00405453	22	31	44	9	43	337	49	135	24	35
ENSG00000074590.13	NUAK1	1002.4	-0.859736	0.00415692	621	779	737	364	971	1610	1225	1437	1518	762
ENSG00000128342.4	LIF	437.4	-1.13675	0.00416597	314	193	324	75	424	583	435	951	700	375
ENSG00000180044.5	C3orf80	90.8	-1.18069	0.00423566	103	42	59	32	33	90	102	213	165	69
ENSG00000074211.13	PPP2R2C	136.4	1.7713	0.00428763	24	76	606	91	259	46	92	59	59	52
ENSG00000205420.10	KRT6A	223	-2.24071	0.00430145	83	24	189	8	89	32	749	64	816	176
ENSG00000104537.16	ANXA13	163.7	-1.73582	0.0043936	40	89	46	112	68	291	642	102	43	204
ENSG00000187699.10	C2orf88	1227.7	1.76566	0.00444517	785	1471	397	686	5958	354	982	347	683	614
ENSG00000152377.13	SPOCK1	2023.4	-1.21407	0.00454013	417	1199	1764	748	1761	3387	2862	3600	3571	925
ENSG00000143387.12	CTSK	2693.8	-1.31224	0.00455569	1203	2175	511	975	2471	3745	4089	3124	7065	1580
ENSG00000078098.13	FAP	1820.9	-1.04899	0.00459431	1153	1533	794	564	1673	2553	2996	2639	3300	1004
ENSG00000140379.7	BCL2A1	533.6	-1.91572	0.00468712	199	81	627	71	202	2572	453	628	352	151
ENSG00000163348.3	PYGO2	301.8	0.835826	0.00478432	412	367	521	238	370	225	182	368	125	210
ENSG00000156050.8	FAM161B	215	0.920877	0.0047965	448	314	202	139	280	106	160	226	135	140
ENSG00000186340.14	THBS2	16630.5	-1.09913	0.00481534	9311	9822	7688	6092	17349	24520	24348	35624	24243	7308
ENSG00000096092.5	TMEM14A	174.4	0.88514	0.00483044	225	138	370	228	155	126	128	159	91	124
ENSG00000012779.10	ALOX5	164.9	-1.39573	0.00494566	137	72	182	37	35	234	447	119	128	258
ENSG00000100292.16	HMOX1	671	-1.07899	0.00503836	297	255	799	417	370	1019	545	729	770	1509
ENSG00000119121.21	TRPM6	180.2	-0.843919	0.0050931	149	117	137	70	162	299	216	181	261	210
ENSG00000130958.11	SLC35D2	219	0.76077	0.00511484	255	280	398	241	188	128	152	158	164	226
ENSG00000124731.12	TREM1	664.1	-1.51592	0.00513102	110	150	767	206	481	1650	1597	779	538	363
ENSG00000180871.7	CXCR2	372.9	-2.05293	0.0051343	86	100	139	248	130	2216	159	420	101	130
ENSG00000124466.8	LYPD3	65.4	-1.52707	0.00517942	45	16	55	34	16	38	56	59	157	178
ENSG00000169777.6	TAS2R1	12.8	-2.29991	0.00526906	4	3	11	0	4	27	20	12	40	7
ENSG00000187479.6	C11orf96	318.9	-1.18191	0.00528742	195	132	79	226	273	257	270	636	672	449
ENSG00000131471.6	AOC3	880.3	-0.954788	0.005317	681	770	360	475	598	749	685	1213	1756	1516
ENSG00000151490.13	PTPRO	374.8	-0.65594	0.00531927	300	318	384	210	214	458	605	470	468	321
ENSG00000167703.14	SLC43A2	23.4	-1.59454	0.00537964	11	10	10	9	17	62	20	17	48	30
ENSG00000163735.6	CXCL5	5850.5	-3.59037	0.00541322	149	2497	47	194	1585	39665	2988	8539	2625	216
ENSG00000140043.11	PTGR2	325.4	0.690038	0.00548312	327	521	409	346	371	282	309	254	199	236
ENSG00000112303.13	VNN2	508	-1.23724	0.0055009	249	298	346	256	330	1576	440	930	351	304
ENSG00000135439.11	AGAP2	230.7	-0.964465	0.00550517	122	119	310	73	153	372	242	411	271	234
ENSG00000120696.8	KBTBD7	411.7	0.622788	0.00550826	696	516	534	311	403	289	303	410	369	286
ENSG00000119535.17	CSF3R	1791.3	-2.40205	0.00551398	291	368	880	528	779	10277	698	2915	640	537
ENSG00000130517.13	PGPEP1	871.1	0.688172	0.0058136	1431	770	1246	770	1098	675	560	683	621	857
ENSG00000135441.7	BLOC1S1	56.8	0.968841	0.0058216	55	71	106	72	66	39	30	55	28	46
ENSG00000253548.1	PYDC2	3.3	-5.12429	0.00588467	0	0	0	0	0	8	9	0	12	4
ENSG00000029534.20	ANK1	378	1.39444	0.00590511	851	187	1184	110	422	139	345	178	159	205
ENSG00000118420.16	UBE3D	224.7	0.642064	0.00592773	335	311	279	218	203	147	227	179	195	153
ENSG00000172175.12	MALT1	1306	-0.540983	0.00594232	886	1119	1443	794	941	1441	1485	2104	1601	1246
ENSG00000213463.4	SYNJ2BP	2254.8	0.557539	0.00594311	3019	2772	2532	1841	2987	1364	1929	2274	1837	1993
ENSG00000181135.15	ZNF707	8.7	-2.95188	0.00605868	0	4	6	0	0	6	26	21	12	12
ENSG00000215277.8	RNF212B	38	1.09411	0.00619524	57	71	41	41	45	27	36	20	25	17
ENSG00000188993.3	LRRC66	511.1	1.79649	0.00627683	1545	1616	475	93	227	122	510	271	53	199
ENSG00000188897.8	CTD-3088G3.8	173.7	-1.65128	0.00629355	38	73	157	87	65	756	112	258	88	103
ENSG00000125848.9	FLRT3	953.2	1.73058	0.00634386	330	452	5573	306	753	373	503	446	557	239
ENSG00000146250.6	PRSS35	105.4	1.71473	0.0064446	49	61	527	68	109	20	86	24	56	54
ENSG00000115239.21	ASB3	129.2	-0.76423	0.00654825	85	124	102	86	69	151	156	141	222	156
ENSG00000012171.19	SEMA3B	2416.5	2.31513	0.00655102	502	646	5105	890	12766	758	651	1019	1045	783
ENSG00000155275.18	TRMT44	335	0.657072	0.00659535	461	290	638	292	345	252	246	324	280	222
ENSG00000198721.12	ECI2	641.9	0.94449	0.00663994	1012	765	726	1144	491	390	309	389	514	679
ENSG00000171310.10	CHST11	1621.8	-0.724245	0.00665006	1139	1094	1566	663	1531	2451	2096	2280	2105	1293
ENSG00000113328.18	CCNG1	1922.1	0.803407	0.00667175	2750	1961	2328	2969	1930	937	1438	1464	1290	2154
ENSG00000111424.10	VDR	850.1	-0.973224	0.00683747	531	514	959	261	547	1306	864	2121	799	599
ENSG00000164236.11	ANKRD33B	551.9	1.67445	0.00697002	229	126	1556	260	2004	257	192	222	432	241
ENSG00000183091.19	NEB	1213.8	-0.665504	0.00699773	1056	930	772	749	1046	1563	1322	1327	2090	1283
ENSG00000204480.7	PRAMEF19	3.3	-5.12577	0.00702203	0	0	0	0	0	3	8	5	0	17
ENSG00000125124.11	BBS2	1028.1	0.787656	0.00708417	1022	1122	1183	899	2123	538	889	938	828	739
ENSG00000160951.3	PTGER1	24.7	2.44428	0.00709266	4	7	160	28	10	6	4	15	10	3
ENSG00000154096.13	THY1	3612.5	-1.08334	0.00714152	2314	2983	730	2425	2385	5266	5515	7728	4459	2320
ENSG00000161638.10	ITGA5	2146.2	-0.945482	0.0072217	760	961	1791	1316	2219	2641	2206	2607	4532	2429
ENSG00000135374.9	ELF5	57.4	-1.89702	0.00724186	10	31	20	8	47	21	43	43	284	67
ENSG00000101842.13	VSIG1	2031.7	2.93698	0.00724566	10328	5304	1872	223	172	92	1173	796	292	65
ENSG00000104549.11	SQLE	986.7	-1.05578	0.00724893	877	702	606	339	558	479	1427	1767	2441	671
ENSG00000129244.8	ATP1B2	256.1	1.85663	0.00729372	216	158	40	164	1379	69	97	182	107	149
ENSG00000143416.20	SELENBP1	574.1	1.22227	0.00731508	1818	715	762	476	221	298	396	507	163	385
ENSG00000179941.6	BBS10	720.3	0.635087	0.00739321	766	1137	897	569	938	433	678	541	702	542
ENSG00000180011.6	ZADH2	1335.4	0.560716	0.00749519	1392	1447	1667	1563	1679	857	1091	1448	1029	1181
ENSG00000145506.13	NKD2	25.5	-1.66594	0.00754726	18	20	8	4	8	20	21	96	36	24
ENSG00000134339.8	SAA2	327.3	-1.79046	0.00757132	69	30	298	146	202	1422	161	128	331	486
ENSG00000187626.8	ZKSCAN4	166.4	0.713044	0.00758612	212	156	255	193	197	150	121	177	110	93
ENSG00000108370.16	RGS9	220	0.736642	0.00759216	213	310	262	206	355	143	193	207	124	187
ENSG00000160182.2	TFF1	3676.1	3.05755	0.00759659	21047	9081	2216	373	181	1110	1910	438	103	302
ENSG00000139572.3	GPR84	43.8	-1.60211	0.00759688	8	22	38	16	22	125	50	109	30	18
ENSG00000171970.12	ZNF57	143.7	0.910709	0.00759946	232	241	241	106	113	87	138	100	58	121
ENSG00000181449.3	SOX2	307	3.11919	0.00760244	18	224	257	41	2183	6	67	53	163	58
ENSG00000124641.15	MED20	228.2	0.815067	0.00761656	212	243	444	323	200	145	170	263	159	123
ENSG00000168067.11	MAP4K2	213.7	-0.602473	0.00762517	221	164	177	106	164	253	256	273	250	273
ENSG00000159173.18	TNNI1	186.6	1.30089	0.00771789	603	184	137	258	123	134	162	148	66	51
ENSG00000132514.13	CLEC10A	216.8	1.11803	0.00771888	523	214	162	368	185	170	89	205	94	158
ENSG00000063176.15	SPHK2	92.5	1.03309	0.00771989	155	135	135	62	129	67	27	89	44	82
ENSG00000187713.6	TMEM203	192.4	0.693719	0.00776636	241	264	214	249	195	178	133	184	126	140
ENSG00000164815.10	ORC5	562	0.555906	0.00780376	664	579	777	697	554	416	417	552	460	504
ENSG00000104237.8	RP1	284.6	-0.893294	0.00780853	185	343	170	74	200	317	381	464	409	303
ENSG00000169435.13	RASSF6	2258.7	1.07127	0.00785513	3158	3270	6013	1922	888	909	2301	1780	960	1386
ENSG00000257727.5	CNPY2	265.7	0.746047	0.00792256	295	311	518	327	186	179	173	282	202	184
ENSG00000146063.19	TRIM41	675.5	0.513503	0.00792772	860	678	885	741	729	480	566	597	570	649
ENSG00000121380.12	BCL2L14	319.6	1.0469	0.00792958	486	534	747	230	151	174	328	246	123	177
ENSG00000183625.14	CCR3	48.9	-1.43521	0.00797101	42	32	19	18	20	162	29	69	48	50
ENSG00000175826.11	CTDNEP1	448.8	0.610683	0.00799824	484	474	834	430	452	308	290	460	367	389
ENSG00000197119.12	SLC25A29	252.3	0.710339	0.0080324	298	263	333	350	276	168	197	316	175	147
ENSG00000139874.5	SSTR1	101.4	1.83732	0.00812048	212	354	156	36	33	8	86	48	12	69
ENSG00000054179.11	ENTPD2	137.3	1.13672	0.00821675	162	115	184	122	343	108	107	126	35	71
ENSG00000070019.4	GUCY2C	207.2	1.12122	0.00823887	316	476	394	135	105	157	140	70	117	162
ENSG00000241839.9	PLEKHO2	496.8	-0.977979	0.00824432	250	266	436	341	335	1110	301	725	754	450
ENSG00000120149.8	MSX2	128.6	-1.0883	0.00828058	34	97	144	29	102	154	209	181	206	130
ENSG00000177943.13	MAMDC4	181.8	0.949824	0.00830072	185	205	447	114	244	125	83	160	90	165
ENSG00000171060.10	C8orf74	60.3	-1.49846	0.00834162	47	14	32	22	32	41	70	256	33	56
ENSG00000204128.5	C2orf72	194.7	1.60617	0.00835408	526	422	159	318	18	68	132	145	46	113
ENSG00000249158.6	PCDHA11	56	1.0184	0.00836925	115	43	88	58	66	26	33	49	30	52
ENSG00000156239.11	N6AMT1	347.5	0.638602	0.00837621	449	516	479	218	426	285	272	345	275	210
ENSG00000101825.7	MXRA5	21278.6	-0.899925	0.00843974	11009	12859	22426	6716	19520	28937	31395	36590	31288	12046
ENSG00000163464.7	CXCR1	91.1	-2.08568	0.00845682	12	17	21	68	45	498	56	133	18	43
ENSG00000148399.12	DPH7	207	0.629598	0.0084642	228	270	346	176	217	161	155	238	156	123
ENSG00000265808.3	SEC22B	2521.2	0.571235	0.00851761	3739	2633	4074	2512	1881	1691	2197	2421	2240	1824
ENSG00000254685.6	FPGT	237.5	0.588277	0.00862468	287	352	321	169	277	179	224	213	184	169
ENSG00000206422.2	LRRC30	4.4	-5.55418	0.00863415	0	0	0	0	0	18	4	0	22	0
ENSG00000213741.10	RPS29	10638.9	0.811557	0.0086374	9484	11579	16651	18460	9984	5564	8888	7278	7813	10688
ENSG00000138109.10	CYP2C9	323.5	1.56186	0.00866011	921	950	330	61	161	235	261	118	126	72
ENSG00000151090.18	THRB	967.2	0.83264	0.00879898	963	1434	2123	1048	572	489	599	760	817	867
ENSG00000138152.8	BTBD16	92.5	-1.90248	0.00880848	79	27	56	0	35	42	286	73	162	165
ENSG00000159128.14	IFNGR2	207.4	0.760309	0.00882273	396	180	230	168	308	152	172	181	156	131
ENSG00000135069.13	PSAT1	295.9	1.61053	0.00883601	58	114	1092	567	380	76	105	129	182	256
ENSG00000060718.21	COL11A1	8761.6	-1.55584	0.00884168	2011	4294	3610	1886	9590	15825	25471	4123	18551	2255
ENSG00000119326.14	CTNNAL1	1198.6	1.19932	0.00884852	1392	679	1554	580	3981	563	664	1051	780	742
ENSG00000087116.14	ADAMTS2	1923.4	-0.931304	0.00887152	1128	1628	1206	986	1326	2351	2180	5277	2191	961
ENSG00000151623.14	NR3C2	789.3	0.85861	0.00889161	1167	1200	738	1224	630	423	558	764	391	798
ENSG00000106178.6	CCL24	20.8	-2.54346	0.00889873	7	0	12	0	10	18	29	108	7	17
ENSG00000137193.13	PIM1	885.9	-0.689913	0.00892637	564	690	910	492	654	1228	636	1483	1264	938
ENSG00000122877.15	EGR2	922.4	-1.13396	0.00894854	410	645	245	339	1058	630	1314	2005	1776	802
ENSG00000213213.13	CCDC183	17.7	1.98951	0.00900292	20	20	22	38	40	16	10	0	5	6
ENSG00000131864.10	USP29	30.4	-1.59442	0.00900386	3	18	14	28	7	34	54	42	75	29
ENSG00000114126.17	TFDP2	1467.3	0.623587	0.00903564	1477	1629	2912	1164	1600	787	1229	1466	1279	1130
ENSG00000187474.4	FPR3	2091.7	-1.01225	0.00903631	1136	683	2356	1211	1422	4570	3378	2978	1815	1368
ENSG00000139351.14	SYCP3	271	1.05496	0.00903877	220	251	862	140	357	118	182	183	228	169
ENSG00000029559.6	IBSP	96.8	-1.67532	0.00910171	11	32	43	58	69	40	165	75	410	65
ENSG00000130684.13	ZNF337	97.8	0.900113	0.00915057	147	109	108	89	169	46	45	109	87	69
ENSG00000183813.6	CCR4	108.3	-1.12241	0.00923407	143	53	47	33	56	101	187	138	234	91
ENSG00000110092.3	CCND1	4123.2	0.95368	0.00926054	3159	2939	11736	2986	6240	2104	2567	2975	3735	2791
ENSG00000156675.15	RAB11FIP1	3756.1	0.89501	0.00941003	3321	9770	3890	3522	3459	2009	3089	3711	1944	2846
ENSG00000065268.10	WDR18	307.7	0.81172	0.00942821	330	205	586	410	389	214	203	333	177	230
ENSG00000172538.6	FAM170B	5.3	-3.66518	0.00952242	4	0	0	0	0	23	4	5	6	11
ENSG00000239732.3	TLR9	2.9	-4.94239	0.00952439	0	0	0	0	0	6	6	0	11	6
ENSG00000176092.15	CRYBG2	158.1	-1.21924	0.0095607	69	115	181	21	81	109	238	437	136	194
ENSG00000169432.15	SCN9A	1031	0.939871	0.00957569	1312	1054	901	1254	2027	339	850	1277	549	747
ENSG00000116985.11	BMP8B	382.2	1.78408	0.00960059	177	151	248	315	2000	50	161	132	375	213
ENSG00000179820.15	MYADM	3285.1	-0.717813	0.00960524	2168	1979	2593	2485	2678	2779	3029	4628	6477	4035
ENSG00000138756.17	BMP2K	1878.1	-0.78983	0.0096198	1596	1303	1350	877	1592	3658	1992	3062	1992	1359
ENSG00000205220.11	PSMB10	172.9	1.41033	0.00974787	154	117	776	161	57	101	126	103	64	70
ENSG00000131746.12	TNS4	2854	-2.66373	0.0099537	438	662	1790	45	988	1186	3896	456	17259	1820
ENSG00000178694.9	NSUN3	497.3	0.726623	0.00995747	672	543	1129	401	339	346	378	445	389	331
ENSG00000126709.14	IFI6	4931.4	-1.67655	0.00997122	1071	1201	6036	642	2415	2295	12152	18971	3505	1026
ENSG00000146094.14	DOK3	468.8	-1.10086	0.0100111	312	227	420	159	362	1320	463	765	372	288
ENSG00000127184.12	COX7C	2859.7	0.764442	0.0101955	2695	2811	3888	4878	3237	2110	3083	2127	1679	2089
ENSG00000183513.8	COA5	531.7	0.475098	0.0102181	684	576	670	471	633	413	556	479	433	402
ENSG00000148848.14	ADAM12	2013.2	-1.32204	0.0102283	317	528	758	1653	2076	3815	3363	1960	4074	1588
ENSG00000164107.8	HAND2	678.9	1.61953	0.0102582	635	871	106	619	2736	200	680	546	181	215
ENSG00000185920.15	PTCH1	1994.6	1.18882	0.0102881	5309	4367	681	1662	1593	898	1129	2101	1026	1180
ENSG00000113249.12	HAVCR1	83.5	-1.15157	0.0103171	28	30	62	34	94	140	105	169	118	55
ENSG00000137809.16	ITGA11	1686.3	-0.999912	0.0104232	866	977	762	745	2052	3114	2675	1838	2720	1114
ENSG00000085276.17	MECOM	4374.4	1.09826	0.0104651	8888	7476	9114	2866	1358	1326	3726	3137	3395	2458
ENSG00000121966.6	CXCR4	2780.8	-1.1466	0.0105636	618	2746	1971	1597	1584	8056	2775	2673	3396	2392
ENSG00000169469.8	SPRR1B	106.2	-2.15911	0.0105769	10	16	62	14	75	99	117	634	28	7
ENSG00000214814.7	FER1L6	1548.5	2.55016	0.0105777	5954	6511	134	225	370	464	404	774	204	445
ENSG00000175985.9	PLEKHD1	24.8	-1.35028	0.0106061	17	18	21	3	10	34	48	46	33	18
ENSG00000038427.15	VCAN	39977.1	-0.927546	0.010644	28291	35732	19880	11062	37960	51068	65989	68226	59048	22515
ENSG00000244731.7	C4A	147.8	-1.68515	0.0106939	75	85	23	86	68	643	62	282	51	103
ENSG00000198523.5	PLN	323.7	-1.07212	0.0108522	192	238	196	162	231	451	323	147	903	394
ENSG00000112299.7	VNN1	1299.5	-1.74019	0.0109112	1429	369	327	470	388	6062	588	2451	313	598
ENSG00000105372.7	RPS19	7700.1	0.778419	0.0109217	8673	7408	13186	11476	7068	4045	5316	5202	5549	9078
ENSG00000196277.15	GRM7	130.5	-0.796369	0.0109248	101	122	133	37	80	150	201	150	178	153
ENSG00000172031.6	EPHX4	81.9	-1.34566	0.0109439	103	37	41	10	37	90	109	112	228	52
ENSG00000197976.11_PAR_Y	AKAP17A	87.4	-1.77627	0.0109739	74	45	48	11	10	38	50	460	47	91
ENSG00000179914.4	ITLN1	82	2.15688	0.0109978	292	317	24	22	14	14	32	5	80	20
ENSG00000164040.16	PGRMC2	2291.4	0.560954	0.0110483	2621	3466	2646	2369	2274	1395	1787	2192	1820	2344
ENSG00000136235.15	GPNMB	13570.2	-0.904898	0.011245	8923	9932	11940	6270	9968	34135	18742	11637	11932	12223
ENSG00000166260.11	COX11	655.6	0.527332	0.011276	809	715	1106	596	586	544	547	705	535	413
ENSG00000205707.10	LYRM5	665.1	0.55414	0.0113404	657	729	928	743	819	532	638	588	431	586
ENSG00000221866.9	PLXNA4	310.4	-0.953484	0.01137	219	233	129	193	243	364	210	317	721	475
ENSG00000181195.10	PENK	90.5	-1.5916	0.0113739	18	45	18	35	98	163	59	44	313	112
ENSG00000171984.14	C20orf196	154.8	-0.633011	0.0113989	122	100	156	116	97	192	233	200	155	177
ENSG00000187109.13	NAP1L1	10535.4	0.374186	0.0114176	11742	11597	13694	9483	11731	7940	10466	10681	8998	9022
ENSG00000164283.12	ESM1	360.6	1.22538	0.0114274	675	677	421	60	668	230	241	326	198	110
ENSG00000178386.12	ZNF223	44.1	-1.02607	0.0114343	39	43	30	15	16	69	60	73	42	54
ENSG00000144827.8	ABHD10	556.5	0.707827	0.0114478	529	514	1262	521	587	410	503	545	349	345
ENSG00000142188.16	TMEM50B	70.9	2.47931	0.0114612	18	23	520	0	49	22	20	20	11	26
ENSG00000149257.13	SERPINH1	3795.6	-0.746951	0.0115304	2471	2923	2926	1789	3549	5078	4857	7123	5054	2186
ENSG00000111666.10	CHPT1	1051.5	1.05463	0.0115317	603	1405	3578	505	1046	594	702	661	774	647
ENSG00000119714.10	GPR68	163.5	-1.12326	0.0115484	91	97	129	69	110	330	188	435	118	68
ENSG00000196862.9	RGPD4	56.2	-0.955696	0.0115618	44	42	51	19	34	66	85	45	77	99
ENSG00000125482.12	TTF1	748.9	0.487297	0.0115844	730	995	1096	665	813	540	751	646	623	630
ENSG00000104901.6	DKKL1	11.3	1.58254	0.0116013	12	20	14	23	14	5	9	6	6	4
ENSG00000081377.16	CDC14B	978	0.712654	0.0116065	1380	1337	828	1274	1116	606	792	592	950	905
ENSG00000186687.15	LYRM7	391.7	0.52791	0.0116567	507	467	633	304	380	316	371	301	319	319
ENSG00000021826.15	CPS1	1289.5	2.30444	0.0116922	1889	7893	286	312	283	272	649	586	383	342
ENSG00000203756.7	TMEM244	26.6	-1.24072	0.0117182	18	17	17	9	17	52	33	20	56	27
ENSG00000162989.4	KCNJ3	191.3	1.21827	0.0118472	644	241	265	88	101	66	137	103	100	168
ENSG00000065361.15	ERBB3	5096.6	0.657366	0.0118527	4464	5971	9485	4075	6842	3222	4130	4538	3114	5125
ENSG00000136859.9	ANGPTL2	1051.8	-0.945606	0.0119269	500	386	780	765	1012	2197	1034	1699	1356	789
ENSG00000164932.12	CTHRC1	1392.7	-1.08306	0.0120836	765	725	634	517	1614	2139	1826	2238	2939	530
ENSG00000127804.12	METTL16	782.7	0.521742	0.0121168	843	842	1087	971	754	514	639	840	692	645
ENSG00000186838.13	SELV	4	-5.36351	0.0121738	0	0	0	0	0	0	16	0	18	6
ENSG00000170290.3	SLN	42.2	-2.40346	0.0121818	18	14	0	30	0	39	48	22	74	177
ENSG00000183476.12	SH2D7	28.5	1.54883	0.0121975	79	82	16	20	14	12	18	12	18	14
ENSG00000114812.12	VIPR1	106.4	1.27946	0.0122402	370	182	65	72	61	50	66	59	50	89
ENSG00000131061.13	ZNF341	116.3	0.701397	0.012282	131	136	189	146	105	92	77	98	119	70
ENSG00000171617.13	ENC1	2059.8	-0.876017	0.0123094	1865	1554	1252	1447	814	2781	2190	5272	1449	1974
ENSG00000121769.7	FABP3	257.5	-0.850643	0.0123267	148	129	238	212	164	438	463	230	331	222
ENSG00000153071.14	DAB2	4819.9	-0.634328	0.012331	3906	3635	2599	3326	4567	4785	6331	7294	7288	4468
ENSG00000103056.11	SMPD3	330.2	1.19033	0.0123556	809	766	298	112	305	139	246	202	109	316
ENSG00000186452.10	TMPRSS12	34.7	-1.11289	0.0124505	19	25	38	16	10	42	55	42	69	31
ENSG00000100429.17	HDAC10	37	1.13576	0.0124856	38	24	56	72	58	26	29	26	20	21
ENSG00000170006.11	TMEM154	1141.5	-1.29476	0.0125329	1295	684	500	226	613	3863	1139	1725	720	650
ENSG00000156162.16	DPY19L4	1032.4	0.524699	0.0125942	1296	1353	1434	705	1198	692	982	1165	781	718
ENSG00000105366.15	SIGLEC8	107.4	-1.37242	0.0125957	88	82	105	22	11	219	141	105	72	229
ENSG00000116701.14	NCF2	1296.1	-1.14422	0.0126229	920	426	1261	694	710	3974	1668	1773	778	757
ENSG00000095627.9	TDRD1	282.9	1.54283	0.0126735	1021	798	79	84	121	150	135	142	149	150
ENSG00000181652.19	ATG9B	59.6	-0.868122	0.0127049	36	60	54	27	30	69	69	71	112	68
ENSG00000185040.13	SPDYE16	23.8	-1.54122	0.0127577	21	12	12	8	8	84	16	26	29	22
ENSG00000146205.13	ANO7	88.9	1.18871	0.012867	194	171	97	98	54	81	94	32	30	38
ENSG00000126337.13	KRT36	12.3	-2.17528	0.0129657	4	6	0	6	5	38	29	10	21	4
ENSG00000008513.14	ST3GAL1	2547.7	-0.930599	0.013072	1050	1303	2172	1452	2565	6013	2279	3632	2760	2251
ENSG00000138640.14	FAM13A	1960.9	0.832257	0.0130802	1467	3279	3952	2482	1225	1022	1442	1432	1399	1909
ENSG00000103313.12	MEFV	161.6	-1.60415	0.013088	40	31	180	92	60	716	115	209	78	95
ENSG00000143457.10	GOLPH3L	1460.5	0.692888	0.0131405	2718	1898	2130	1347	853	1231	1177	1175	1021	1055
ENSG00000174807.3	CD248	1109	-1.03805	0.0132386	689	600	356	935	748	1131	917	3542	1223	949
ENSG00000142252.10	GEMIN7	127.6	0.935148	0.0132405	232	233	166	107	93	49	112	60	107	117
ENSG00000096006.11	CRISP3	3354	3.57256	0.0132509	21977	7005	25	1674	36	69	680	1854	123	97
ENSG00000118600.11	TMEM5	337.5	0.580618	0.0133797	344	472	536	338	295	186	311	323	317	253
ENSG00000100644.16	HIF1A	10393	-0.891734	0.0134047	6618	6551	9545	6327	6332	22013	11898	21050	7475	6121
ENSG00000148700.14	ADD3	5272.6	0.682983	0.0134289	6278	6977	5025	3782	9680	3001	4485	5042	4446	4010
ENSG00000188732.10	FAM221A	315.9	0.690981	0.0136014	453	345	624	279	230	211	232	346	184	255
ENSG00000060558.3	GNA15	173.5	-0.701916	0.0136313	176	115	148	76	127	201	221	338	190	143
ENSG00000122861.15	PLAU	1712.1	-1.20844	0.0136921	984	565	2232	286	1086	3285	2332	4038	1682	631
ENSG00000135100.17	HNF1A	112.9	0.992229	0.0137116	168	136	289	108	50	95	54	83	79	67
ENSG00000144362.11	PHOSPHO2	107.1	1.0741	0.0137188	310	138	90	84	96	36	97	57	88	75
ENSG00000139263.11	LRIG3	1754.6	0.676549	0.0137214	2361	3228	2113	1608	1279	941	1685	1866	1169	1296
ENSG00000138193.15	PLCE1	1569.8	0.768677	0.0137833	1959	2431	1638	1147	2520	543	1288	1298	1448	1426
ENSG00000102575.10	ACP5	927.3	-1.43613	0.0137882	451	205	1124	360	415	3262	1992	549	495	420
ENSG00000197520.10	FAM177B	231.7	1.54266	0.0138481	1144	248	129	102	105	141	131	51	189	77
ENSG00000198464.13	ZNF480	1264.7	0.598358	0.0138928	1744	1861	1737	1204	950	696	1322	1095	940	1098
ENSG00000189143.9	CLDN4	1394.5	-0.963148	0.0139172	616	1114	1297	769	764	1125	1882	3313	616	2449
ENSG00000163563.7	MNDA	1642.7	-1.08655	0.0139298	1216	837	935	1045	1088	4974	1999	2199	1435	699
ENSG00000141026.5	MED9	189.9	0.671495	0.0140521	228	251	225	245	187	116	105	213	180	149
ENSG00000120549.17	KIAA1217	5456.4	-0.644056	0.0141813	5767	3937	3927	3715	3122	6224	6128	10940	6574	4230
ENSG00000197822.10	OCLN	122.4	1.03147	0.0142262	142	250	158	180	77	84	126	96	32	79
ENSG00000172831.11	CES2	1185.4	1.11294	0.0142329	1262	2689	3208	454	523	554	966	909	504	785
ENSG00000275342.4	PRAG1	489.1	-0.63942	0.0143497	484	354	330	313	351	473	560	999	616	411
ENSG00000117419.14	ERI3	541.9	0.562824	0.0143611	676	509	712	627	624	326	374	629	481	461
ENSG00000143882.10	ATP6V1C2	46.5	-1.65362	0.0144438	21	49	19	12	12	48	22	38	35	209
ENSG00000128591.15	FLNC	718.6	-0.999145	0.0145001	270	239	411	507	839	707	614	1121	1108	1370
ENSG00000171033.12	PKIA	372.7	1.05467	0.0145282	498	320	600	137	917	174	288	432	169	192
ENSG00000107099.15	DOCK8	3119.4	-0.687511	0.0145347	2637	1761	3649	1734	1990	5280	3487	4493	3925	2238
ENSG00000171469.10	ZNF561	785.1	0.429187	0.0145554	776	1035	1045	674	890	605	687	785	697	657
ENSG00000215218.3	UBE2QL1	64	-0.87759	0.0146816	36	46	34	55	44	57	88	89	81	110
ENSG00000131781.12	FMO5	981.6	1.28665	0.0146832	3092	1402	592	1529	254	453	478	653	378	985
ENSG00000100024.14	UPB1	48.4	-1.39651	0.0148132	23	52	37	5	18	132	31	65	71	50
ENSG00000145723.16	GIN1	318.2	0.600677	0.0149046	284	354	513	299	434	242	339	270	226	221
ENSG00000167695.14	FAM57A	307.8	0.610121	0.014925	310	358	589	266	309	205	280	310	281	170
ENSG00000130635.15	COL5A1	12157.8	-0.912758	0.0149763	7288	7438	5569	6972	12223	13677	15006	30824	16491	6090
ENSG00000142871.16	CYR61	14480.9	-1.44952	0.0150632	2526	2313	9191	7694	15014	7276	20371	6427	49975	24022
ENSG00000136630.12	HLX	277.3	-0.697928	0.0150813	178	217	201	188	235	422	249	438	424	221
ENSG00000159958.6	TNFRSF13C	57	-1.04734	0.0152273	24	48	68	26	20	103	55	55	87	84
ENSG00000141425.17	RPRD1A	1829.6	0.7816	0.015251	4037	1469	3262	1380	1328	1157	1468	1870	1046	1279
ENSG00000103855.17	CD276	1349.4	-0.685405	0.0152583	1059	897	745	875	1344	1384	1663	2451	2017	1059
ENSG00000105643.9	ARRDC2	711.2	0.754098	0.0153065	516	696	1328	676	1176	387	518	641	464	710
ENSG00000178171.10	AMER3	41.8	1.49311	0.0153509	120	70	34	53	29	17	19	24	4	48
ENSG00000136546.14	SCN7A	3421.6	2.43341	0.0154606	2319	3099	250	1018	21607	271	1308	1703	1716	925
ENSG00000168874.12	ATOH8	161.8	1.89129	0.0155574	41	101	32	229	844	53	38	23	127	130
ENSG00000054690.13	PLEKHH1	517.6	0.85784	0.0155868	837	561	997	561	333	178	344	575	272	518
ENSG00000122254.6	HS3ST2	101.4	-1.48531	0.0156853	83	49	60	20	60	427	126	65	87	37
ENSG00000250722.5	SEPP1	547	1.0145	0.0156926	657	823	217	834	1023	275	311	373	392	565
ENSG00000159905.14	ZNF221	210.2	0.692129	0.0159083	211	364	244	155	300	167	184	216	137	124
ENSG00000177854.7	TMEM187	60.7	0.826946	0.0160173	59	78	112	63	72	47	28	42	54	52
ENSG00000185453.12	C19orf68	304.8	0.934113	0.016173	235	240	477	400	605	113	276	163	247	292
ENSG00000163462.17	TRIM46	159.9	1.30293	0.0162381	650	172	168	77	64	77	113	136	93	49
ENSG00000176170.13	SPHK1	434.5	-0.958588	0.016293	147	148	312	326	459	599	515	751	774	314
ENSG00000164692.17	COL1A2	71736.3	-0.976346	0.0164427	36542	51730	21718	39453	76376	78033	107608	149432	120570	35901
ENSG00000125998.7	FAM83C	8.2	-3.10434	0.0165886	0	0	9	0	0	5	13	14	30	11
ENSG00000129038.15	LOXL1	549.5	-0.949527	0.0165983	548	271	211	165	599	510	797	961	1003	430
ENSG00000178597.6	PSAPL1	32.7	2.19151	0.0166215	113	91	52	0	14	24	15	10	4	4
ENSG00000278311.4	GGNBP2	250	1.70503	0.0166437	572	119	117	32	1026	75	73	319	103	64
ENSG00000090006.17	LTBP4	1852.6	1.43725	0.0167013	1701	1312	811	1025	8281	528	525	1996	1019	1328
ENSG00000167600.13	CYP2S1	1415.2	1.37933	0.0167358	4448	3692	1186	308	509	376	1061	1255	829	488
ENSG00000197273.3	GUCA2A	5.1	-4.00347	0.016751	0	3	0	0	0	8	12	4	0	24
ENSG00000184845.3	DRD1	42.5	-1.4566	0.0167643	28	32	14	6	31	45	150	20	53	46
ENSG00000169860.6	P2RY1	460.6	0.921466	0.016842	308	608	1091	421	562	139	337	333	280	527
ENSG00000172478.17	C2orf54	46.2	-1.08672	0.0168934	54	26	28	12	24	34	42	101	72	69
ENSG00000196757.7	ZNF700	251.3	0.693163	0.0169619	294	396	290	283	259	229	223	250	109	180
ENSG00000272674.3	PCDHB16	168.4	1.16656	0.0169941	456	300	75	129	186	34	130	127	109	138
ENSG00000177879.15	AP3S1	1962.2	0.964256	0.0170853	1577	1479	6922	1723	1319	1287	1554	1369	1121	1271
ENSG00000155980.11	KIF5A	238	1.24082	0.0170949	249	193	104	209	865	145	148	240	131	96
ENSG00000130997.16	POLN	104.8	-0.930912	0.0171093	37	89	80	66	75	137	66	166	217	115
ENSG00000168386.18	FILIP1L	7648.3	-0.890142	0.0171298	5538	5655	2312	6014	5759	5067	12485	8524	15614	9515
ENSG00000197405.7	C5AR1	670.8	-0.913832	0.0171466	205	293	577	376	803	1179	945	753	802	775
ENSG00000046647.13	GEMIN8	236.5	0.847718	0.0171725	272	182	251	229	549	130	181	204	157	210
ENSG00000143543.14	JTB	1165.8	0.627115	0.0172243	2023	967	1542	1372	1048	789	893	1040	815	1169
ENSG00000115155.17	OTOF	48.4	-1.08826	0.0172435	22	17	42	18	52	67	92	64	37	73
ENSG00000146433.8	TMEM181	1522.9	0.679619	0.0172588	2075	1314	3354	1475	1097	1005	987	1261	1310	1351
ENSG00000124788.18	ATXN1	3578	-0.425764	0.0172668	3255	2884	3664	2323	2792	4297	4206	4510	4782	3067
ENSG00000162817.6	C1orf115	434.2	0.85517	0.0172774	720	395	578	577	480	208	179	342	288	575
ENSG00000139116.18	KIF21A	1953.5	0.566776	0.0173406	1897	1818	3423	1848	2481	1320	1807	1949	1231	1761
ENSG00000131871.14	VIMP	1363.7	-0.463279	0.0173489	1029	1123	1269	1134	992	1533	1385	1878	1880	1414
ENSG00000112972.14	HMGCS1	1388.8	-1.02015	0.0173835	924	1191	1071	690	546	696	2189	1720	4093	768
ENSG00000108821.13	COL1A1	132670	-1.0508	0.0174094	55709	74348	34948	84173	149671	148685	173316	288488	249687	67673
ENSG00000183638.5	RP1L1	67.7	-1.08107	0.0175157	48	39	48	34	43	56	31	99	111	168
ENSG00000205129.8	C4orf47	41.2	1.20463	0.0176166	36	63	98	33	55	12	57	17	21	20
ENSG00000187837.3	HIST1H1C	3919.4	0.690232	0.0176486	2892	5313	7944	4447	3380	3390	2759	2496	3467	3106
ENSG00000135074.15	ADAM19	776.6	-0.844981	0.0176984	487	303	957	375	602	1332	894	1336	1033	447
ENSG00000274618.1	HIST1H4F	222.9	1.00351	0.0179109	345	151	532	197	256	164	122	97	291	74
ENSG00000196739.14	COL27A1	1280.1	0.929863	0.0179196	2908	1548	732	1758	1219	549	964	1427	580	1116
ENSG00000133048.12	CHI3L1	395.6	-1.12879	0.0179262	218	315	165	142	369	897	273	362	1000	215
ENSG00000196981.3	WDR5B	271.1	0.561772	0.0180499	370	291	362	302	259	219	270	221	264	153
ENSG00000186567.12	CEACAM19	126.1	0.87373	0.0180499	250	157	175	132	89	76	49	153	72	108
ENSG00000161513.11	FDXR	124.4	1.09445	0.0181202	89	122	202	100	322	79	30	90	100	110
ENSG00000188816.3	HMX2	2.5	-4.6862	0.0181349	0	0	0	0	0	6	7	4	8	0
ENSG00000250317.8	SMIM20	329.4	0.726297	0.0181516	331	352	468	547	309	295	317	225	194	256
ENSG00000186889.9	TMEM17	98.6	0.893857	0.018224	131	51	135	127	183	61	69	67	88	74
ENSG00000183019.7	C19orf59	134.4	-1.91158	0.0182345	81	16	43	0	134	282	411	213	114	50
ENSG00000120686.11	UFM1	3933.2	0.531505	0.0182574	3806	4751	7505	3535	3397	2728	3775	3254	3418	3163
ENSG00000137267.5	TUBB2A	239.4	0.714789	0.0182841	356	192	319	234	359	128	149	178	273	206
ENSG00000178882.14	FAM101A	1253.1	2.39562	0.0183059	790	2223	7400	52	178	373	418	310	689	98
ENSG00000184459.8	BPIFC	30.3	-1.07741	0.0183436	18	29	27	14	8	30	41	35	48	53
ENSG00000254206.5	NPIPB11	122.7	0.753557	0.0183789	221	159	179	86	116	94	64	126	119	63
ENSG00000146070.16	PLA2G7	1078.4	-1.06377	0.0183952	578	364	1380	490	681	2552	2313	915	839	672
ENSG00000165152.8	TMEM246	614.8	0.869828	0.0184467	1374	826	962	527	265	327	496	445	345	581
ENSG00000157766.16	ACAN	122.9	-0.912595	0.0185019	56	73	69	88	124	166	130	99	229	195
ENSG00000112874.9	NUDT12	564.2	0.684553	0.0185133	1016	853	778	474	319	380	454	538	386	444
ENSG00000164070.11	HSPA4L	774.2	0.797895	0.0185709	631	567	1913	571	1184	410	641	723	534	568
ENSG00000188910.7	GJB3	179.7	-1.05736	0.0185921	59	119	234	55	115	115	335	127	324	314
ENSG00000134321.11	RSAD2	1192.7	-1.37251	0.0186298	353	413	1846	220	450	1215	2408	3832	906	284
ENSG00000197852.10	FAM212B	17.4	-1.37348	0.0186366	9	12	15	4	8	39	30	30	13	14
ENSG00000147535.16	PLPP5	1026.5	0.662379	0.0186521	937	1701	1277	1423	802	731	734	1038	689	933
ENSG00000164414.17	SLC35A1	323.9	0.98553	0.0187064	352	306	1133	159	216	177	232	260	206	198
ENSG00000135390.17	ATP5G2	2160.2	0.721612	0.0187724	2326	2039	4371	2806	1722	1353	1400	1990	1216	2379
ENSG00000205981.7	DNAJC19	601.4	0.541256	0.0188182	769	632	947	680	470	360	602	542	519	493
ENSG00000196683.10	TOMM7	3277.2	0.776626	0.0189656	4580	3160	2618	5773	3920	1955	2511	2695	2039	3521
ENSG00000167207.13	NOD2	207.1	-1.275	0.0189957	133	78	266	38	104	657	176	320	217	82
ENSG00000154114.12	TBCEL	773	-0.570795	0.0190006	621	674	526	454	742	733	1226	857	892	1005
ENSG00000196376.10	SLC35F1	281.4	2.30604	0.0190015	65	128	40	191	1870	63	87	105	142	123
ENSG00000197406.7	DIO3	81.7	-1.14954	0.0190176	103	50	26	18	50	138	56	187	114	75
ENSG00000183128.7	CALHM3	25	-1.67074	0.0190198	14	14	17	8	6	11	53	40	5	82
ENSG00000110375.2	UPK2	18.3	-1.9733	0.0190675	16	6	10	4	0	12	17	73	8	37
ENSG00000163739.4	CXCL1	549.1	-1.52296	0.0191306	74	92	1008	169	123	1585	656	1103	232	449
ENSG00000179813.6	FAM216B	84.9	-1.07338	0.0191491	63	52	99	36	22	185	89	156	101	46
ENSG00000166582.9	CENPV	221	0.90701	0.0192304	265	536	273	230	116	142	104	182	234	128
ENSG00000102924.11	CBLN1	44	1.69347	0.0192802	79	72	4	99	76	26	6	11	28	39
ENSG00000248643.5	RBM14-RBM4	12.9	1.91406	0.0193156	16	41	18	6	21	11	0	4	6	6
ENSG00000175745.12	NR2F1	1256.6	0.977222	0.0193188	1582	793	2131	640	3008	494	903	1506	974	535
ENSG00000177076.5	ACER2	553.9	2.19397	0.0195311	1251	2904	137	153	80	61	277	149	361	166
ENSG00000160917.14	CPSF4	215	0.5997	0.0197233	225	241	253	282	259	170	140	242	161	177
ENSG00000223547.9	ZNF844	403.2	1.12101	0.0197318	429	637	462	507	686	165	335	45	417	349
ENSG00000114805.17	PLCH1	700.1	0.861307	0.0197391	867	792	1771	412	679	523	717	527	219	494
ENSG00000139629.15	GALNT6	638.5	1.10625	0.0197464	1196	1710	961	291	178	257	463	572	407	350
ENSG00000179388.8	EGR3	1056.5	-1.40825	0.019761	494	201	191	623	1178	454	1619	505	3380	1920
ENSG00000204577.11	LILRB3	30.9	-2.15557	0.0198089	0	4	30	0	22	20	67	79	34	53
ENSG00000179630.10	LACC1	1237.9	-0.557801	0.019838	1491	917	848	778	826	1412	1778	1783	1421	1125
ENSG00000164975.15	SNAPC3	1194.2	0.584722	0.0198391	1284	1844	1917	803	1220	706	1093	1080	1269	726
ENSG00000130299.16	GTPBP3	160.3	0.59673	0.0198564	169	171	246	181	179	97	112	136	171	141
ENSG00000187775.16	DNAH17	172.4	-1.04064	0.0198986	39	126	124	77	176	276	155	267	375	109
ENSG00000111725.10	PRKAB1	754.9	0.643829	0.0199509	825	703	1761	587	696	496	511	731	662	577
ENSG00000176269.3	OR4F21	3.3	-5.14139	0.0199616	0	0	0	0	0	6	0	0	16	11
ENSG00000186814.13	ZSCAN30	707.3	0.653022	0.0200215	1325	688	950	571	709	465	442	955	489	479
ENSG00000130700.6	GATA5	73.5	4.86817	0.0200624	478	0	206	5	22	10	0	14	0	0
ENSG00000130208.9	APOC1	3078.1	-1.02351	0.0200976	1667	1391	2376	2143	2337	7357	6983	1826	2154	2547
ENSG00000213793.5	ZNF888	827.5	0.687043	0.0201124	1319	671	1643	762	669	413	693	591	745	769
ENSG00000176623.11	RMDN1	1272.9	0.569608	0.0201815	1238	1173	1842	1175	2018	763	1130	1141	1100	1149
ENSG00000164935.6	DCSTAMP	84.9	-0.735047	0.0203058	73	54	60	52	67	72	113	134	153	71
ENSG00000111276.10	CDKN1B	1352.4	0.515883	0.0204076	1131	1652	1944	1249	1833	1132	989	1227	1320	1047
ENSG00000113763.11	UNC5A	39.8	-1.2475	0.020461	24	39	20	17	17	116	67	28	40	30
ENSG00000121742.17	GJB6	39.3	-1.77186	0.0204792	13	16	48	0	13	22	85	54	122	20
ENSG00000181409.11	AATK	322	1.44394	0.0205877	264	93	266	237	1444	147	77	156	307	229
ENSG00000076650.6	GPATCH1	476.4	0.434153	0.020621	526	616	662	463	420	372	470	471	382	382
ENSG00000187166.1	H1FNT	9.5	2.21519	0.0206429	28	7	20	13	10	6	7	0	4	0
ENSG00000171291.8	ZNF439	178.5	0.796278	0.0210141	182	268	138	173	340	81	137	166	161	139
ENSG00000182154.7	MRPL41	275.7	0.806964	0.0210806	206	303	700	300	238	230	152	169	251	208
ENSG00000046604.12	DSG2	6135.9	1.29273	0.0211545	21917	3411	12770	4048	1317	2548	3671	6328	1655	3694
ENSG00000189007.15	ADAT2	296.8	0.62125	0.0211964	263	419	556	305	235	235	240	263	196	256
ENSG00000114248.9	LRRC31	180.2	1.48086	0.0213496	216	154	817	32	130	57	174	43	41	138
ENSG00000132965.9	ALOX5AP	1784.9	-0.926868	0.021382	1173	931	1066	936	1874	4168	3218	1911	1492	1080
ENSG00000136040.8	PLXNC1	3065.5	-0.762678	0.0215925	2393	2016	2520	1843	2357	6608	4140	3643	3413	1722
ENSG00000163600.12	ICOS	195.9	-1.01231	0.021606	96	132	322	44	63	282	297	279	301	143
ENSG00000239389.7	PCDHA13	36.6	1.03021	0.0217633	77	38	55	30	42	14	27	42	13	28
ENSG00000188001.9	TPRG1	387.5	-0.664197	0.0217843	403	295	234	213	309	429	440	450	760	342
ENSG00000147381.11	MAGEA4	8.2	-2.66122	0.0218196	6	0	6	0	0	34	6	8	10	12
ENSG00000141485.16	SLC13A5	61.4	1.50514	0.0218937	20	251	73	34	76	31	19	14	31	65
ENSG00000196338.12	NLGN3	362.6	1.68454	0.0219471	354	236	88	82	1922	84	87	388	277	108
ENSG00000090447.11	TFAP4	271.5	0.63529	0.0220989	358	370	315	373	201	224	194	245	183	252
ENSG00000124440.15	HIF3A	165	1.12644	0.022149	172	418	111	186	225	34	115	61	147	181
ENSG00000105550.9	FGF21	3.3	-5.1258	0.022181	0	0	0	0	0	8	0	0	21	4
ENSG00000127084.17	FGD3	453.1	-0.758483	0.0221833	318	339	471	330	192	880	350	690	557	404
ENSG00000129007.14	CALML4	22.6	1.63527	0.0221916	56	25	51	22	16	15	14	20	0	7
ENSG00000144820.7	ADGRG7	247.2	1.67467	0.022302	107	749	980	43	35	216	131	71	65	75
ENSG00000142959.4	BEST4	45	3.52917	0.0223093	335	44	23	4	8	3	30	3	0	0
ENSG00000109511.11	ANXA10	3924.9	2.18594	0.0223309	10413	10241	10531	510	400	292	3114	2638	582	528
ENSG00000112210.11	RAB23	448.2	-0.656411	0.0225222	367	331	378	164	454	478	539	660	748	363
ENSG00000125967.16	NECAB3	136.3	0.710989	0.0225609	157	181	215	173	106	74	97	118	88	154
ENSG00000119699.7	TGFB3	1967.3	-1.04892	0.0226045	1540	1573	288	1218	1327	1280	1880	5611	2463	2493
ENSG00000204572.9	KRTAP5-10	2.3	-4.60324	0.0226283	0	0	0	0	0	4	7	0	7	5
ENSG00000188996.4	HUS1B	18.1	1.40474	0.0226573	24	10	31	36	28	12	8	6	20	6
ENSG00000167767.13	KRT80	313.9	-1.11264	0.022684	71	59	339	192	280	258	338	842	315	445
ENSG00000204642.13	HLA-F	28.1	2.02988	0.0227175	5	7	100	104	5	12	8	24	6	10
ENSG00000106066.14	CPVL	2355.4	-0.831756	0.0227859	1590	961	2341	1727	1712	5007	2595	1672	3696	2253
ENSG00000130821.15	SLC6A8	871.2	1.11261	0.0228328	865	647	3356	396	797	926	530	347	364	484
ENSG00000186417.13	GLDN	559.2	-1.47081	0.0229409	470	218	101	224	375	141	352	654	2759	298
ENSG00000092871.16	RFFL	645.4	-0.511081	0.022951	598	564	622	433	383	881	590	981	777	625
ENSG00000100445.17	SDR39U1	60.2	0.970661	0.0229616	81	85	62	72	87	29	40	89	18	39
ENSG00000152213.3	ARL11	170.4	-0.916982	0.0230234	95	107	163	70	151	444	165	201	163	145
ENSG00000103569.9	AQP9	328.8	-1.60073	0.0230593	39	38	485	80	204	1323	522	262	203	132
ENSG00000135679.23	MDM2	4700.7	0.836229	0.0230768	3179	3515	11759	3023	8365	2580	3923	3884	3987	2792
ENSG00000214946.14	TBC1D26	4.5	-3.25028	0.0230921	0	0	0	0	4	6	11	7	3	14
ENSG00000213654.9	GPSM3	5.7	-3.17452	0.0232212	0	0	6	0	0	9	3	9	24	6
ENSG00000197363.9	ZNF517	79.4	0.619615	0.0232502	102	89	97	71	112	53	65	83	58	64
ENSG00000138834.12	MAPK8IP3	802.5	0.635334	0.0232567	852	820	1467	800	852	691	512	1085	475	471
ENSG00000125375.14	ATP5S	405.7	0.441799	0.0233599	528	410	504	373	469	272	341	437	408	315
ENSG00000175779.2	RP11-275I4.2	111.7	-0.706255	0.0233599	77	74	84	101	75	179	138	111	141	137
ENSG00000114854.7	TNNC1	244.7	1.56488	0.023485	715	704	68	32	288	34	88	172	268	78
ENSG00000127125.8	PPCS	1901.4	0.552336	0.0235291	2492	1876	2961	2288	1469	1292	2170	1596	1525	1345
ENSG00000023839.10	ABCC2	99.2	-0.814953	0.023594	57	91	112	39	59	111	149	74	141	159
ENSG00000082269.16	FAM135A	2125.1	0.910221	0.0236905	4173	3322	4601	959	819	1124	1617	1926	1435	1275
ENSG00000090971.4	NAT14	118	0.946388	0.023695	121	68	190	134	246	50	52	121	86	112
ENSG00000163114.5	PDHA2	21.8	1.40142	0.0237324	68	23	23	22	21	12	13	4	24	8
ENSG00000140398.13	NEIL1	140.2	0.849921	0.0237912	173	181	74	195	251	87	96	117	113	115
ENSG00000104529.17	EEF1D	97.4	-1.57328	0.0237932	95	38	37	47	19	38	32	271	35	362
ENSG00000064655.18	EYA2	221.5	-1.25897	0.0237971	85	125	49	94	261	112	461	125	647	256
ENSG00000123268.8	ATF1	826.7	0.551002	0.0238129	800	772	1628	795	860	751	667	734	712	548
ENSG00000147471.11	PROSC	1036.6	0.589526	0.0238516	964	1725	1357	984	1057	537	686	1192	990	874
ENSG00000158488.15	CD1E	89.1	1.30708	0.0239926	203	214	32	107	72	48	57	12	83	63
ENSG00000204291.10	COL15A1	5936.1	-1.07235	0.0240076	2142	3173	2695	2974	6661	6644	3681	21048	6754	3589
ENSG00000166387.11	PPFIBP2	1133	0.578685	0.02414	1758	1859	1237	843	983	897	825	1295	771	862
ENSG00000101452.14	DHX35	454.9	0.449384	0.0241576	538	549	612	387	483	295	456	537	368	324
ENSG00000162763.3	LRRC52	3	-5.04798	0.0242241	0	0	0	0	0	12	0	0	6	12
ENSG00000167173.18	C15orf39	804	-0.760426	0.0242764	775	640	428	471	592	1552	498	1258	926	900
ENSG00000132693.12	CRP	1049	-3.28107	0.0242901	44	286	22	432	4	9	3089	6260	95	249
ENSG00000058056.8	USP13	489.4	0.653612	0.0243103	438	432	1055	506	513	255	450	448	480	317
ENSG00000081154.11	PCNP	3159.5	0.481811	0.0243655	3187	3522	5826	2426	3233	2416	2354	3198	3051	2382
ENSG00000170222.11	ADPRM	234	0.619019	0.0244488	251	346	378	254	171	160	201	160	189	230
ENSG00000106799.12	TGFBR1	5501.2	-0.601085	0.0244922	5941	3669	4626	2917	4237	6747	7972	5596	9156	4151
ENSG00000167555.13	ZNF528	495.8	0.607603	0.0244988	723	536	695	319	692	398	274	403	443	475
ENSG00000167552.13	TUBA1A	3587.7	-0.82804	0.0245225	2075	1745	1535	2099	4725	3915	5629	6100	5298	2756
ENSG00000166343.9	MSS51	48.5	-0.881863	0.0245338	27	32	59	24	26	74	49	89	40	65
ENSG00000175164.14	ABO	2086.9	1.27796	0.0245404	5901	4966	370	1530	1803	412	1088	1524	1352	1923
ENSG00000159450.12	TCHH	149.7	-0.86906	0.0246431	129	97	72	57	155	141	174	189	355	128
ENSG00000256229.7	ZNF486	332.6	-0.74602	0.0247596	303	243	127	249	259	271	318	571	493	492
ENSG00000147155.10	EBP	1023.6	-0.732533	0.0248678	828	1042	758	599	482	787	1513	1503	2065	659
ENSG00000114450.9	GNB4	3210.8	-0.639795	0.0249227	2490	2287	2380	1657	3334	4380	4488	4405	4702	1985
ENSG00000163220.10	S100A9	986.4	-1.2414	0.0249818	430	158	754	652	865	3573	853	1251	831	497
ENSG00000077943.7	ITGA8	542.3	-0.823592	0.0251152	532	323	212	461	339	441	546	595	1113	861
ENSG00000128610.11	FEZF1	18.4	-1.83553	0.025161	4	10	0	15	8	13	24	24	20	66
ENSG00000139926.15	FRMD6	1893.6	-0.788144	0.025226	999	904	1630	886	2222	2005	2604	3675	2883	1128
ENSG00000214160.9	ALG3	904.5	0.47313	0.0252522	1077	1122	1518	734	741	747	768	989	663	686
ENSG00000068878.14	PSME4	2498.7	-0.426887	0.0253278	2386	2422	2079	1415	2083	2598	2696	3392	3492	2424
ENSG00000170584.10	NUDCD2	774.3	0.426516	0.0253567	881	817	863	855	909	561	687	768	712	690
ENSG00000112697.15	TMEM30A	3504.1	0.512121	0.0253682	3463	3197	6192	2773	4697	2998	2761	3464	2762	2734
ENSG00000125454.11	SLC25A19	118.6	-0.921361	0.0253917	71	99	145	34	57	186	186	239	82	87
ENSG00000133216.16	EPHB2	748.5	-0.847941	0.0254005	321	379	346	621	820	581	1041	1593	792	991
ENSG00000166348.18	USP54	1562.6	0.686621	0.0254451	2881	2154	2104	772	1654	756	1451	1264	1098	1492
ENSG00000147416.10	ATP6V1B2	3422.3	-0.668863	0.0255646	2327	2229	3963	1832	2697	6335	4441	3869	4192	2338
ENSG00000114166.7	KAT2B	1378.3	0.516185	0.0255762	1400	1211	2139	1272	1950	1198	1032	1354	1018	1209
ENSG00000120068.6	HOXB8	11.3	-2.77547	0.0256294	0	0	8	0	7	12	8	5	6	67
ENSG00000103260.8	METRN	299.9	1.32071	0.0256738	129	155	242	480	1085	176	113	106	167	346
ENSG00000144847.12	IGSF11	249.7	1.28879	0.0257064	219	184	112	176	1039	100	215	116	113	223
ENSG00000113494.16	PRLR	667.6	1.09087	0.0257081	505	1107	1570	1097	230	266	348	368	295	890
ENSG00000176219.3	OR11H6	8.3	-2.84122	0.0257371	0	10	0	0	0	14	14	11	21	13
ENSG00000172197.10	MBOAT1	326.7	0.71891	0.0258389	526	499	571	243	183	217	173	272	310	273
ENSG00000144026.11	ZNF514	450.6	0.575509	0.0258489	675	651	412	412	489	292	408	366	507	294
ENSG00000133816.14	MICAL2	4258.9	-0.728903	0.0260325	3891	2870	2290	1756	4607	4888	6450	6754	6440	2643
ENSG00000175662.17	TOM1L2	848.6	0.704201	0.0260642	785	673	1314	886	1465	488	447	1074	648	706
ENSG00000139354.10	GAS2L3	1241.6	1.2448	0.0261102	724	2065	678	368	4726	861	785	714	950	545
ENSG00000169436.16	COL22A1	235.2	-0.706357	0.0261681	223	160	167	71	248	208	321	377	311	266
ENSG00000256683.6	ZNF350	635.9	0.398317	0.0262357	721	742	836	601	642	459	699	613	525	521
ENSG00000112208.11	BAG2	462.3	-0.789568	0.0263614	214	292	562	294	292	503	452	503	1127	384
ENSG00000198298.12	ZNF485	140.2	0.687787	0.026414	230	146	203	157	112	72	118	161	77	126
ENSG00000180787.5	ZFP3	479.3	0.689542	0.0264579	903	555	354	568	515	290	439	311	421	437
ENSG00000198398.2	TMEM207	26.7	-1.33557	0.0265044	8	15	7	27	14	42	59	26	18	51
ENSG00000164983.7	TMEM65	1103.8	-0.573408	0.0265433	835	989	713	730	1013	1537	1315	1818	916	1172
ENSG00000134817.10	APLNR	571.3	-0.882824	0.0266065	483	450	160	332	456	557	596	1593	644	442
ENSG00000036473.7	OTC	161.8	2.80253	0.0266183	898	310	9	171	28	27	41	0	52	82
ENSG00000103966.10	EHD4	1122	-0.469473	0.0266201	956	897	894	850	922	899	1342	1897	1332	1231
ENSG00000163874.10	ZC3H12A	562.4	-0.680799	0.0266913	456	497	620	365	191	911	668	820	543	553
ENSG00000173262.11	SLC2A14	64.3	-0.97796	0.0267766	55	47	21	42	43	103	94	106	33	99
ENSG00000141127.14	PRPSAP2	288.6	0.534101	0.0268437	339	324	404	285	314	190	210	398	198	224
ENSG00000166396.12	SERPINB7	71.4	-1.20046	0.0268505	44	41	66	16	49	199	108	123	31	37
ENSG00000115290.9	GRB14	311.3	1.15953	0.0268687	164	332	346	788	443	97	198	287	76	382
ENSG00000025423.11	HSD17B6	50.1	-1.34704	0.0269218	27	39	33	12	29	92	117	17	118	17
ENSG00000066230.11	SLC9A3	109	1.29783	0.0269535	415	31	129	56	144	103	54	67	32	59
ENSG00000158089.14	GALNT14	159.6	-1.21713	0.0270397	14	171	137	46	94	120	379	363	153	119
ENSG00000235568.6	NFAM1	338.2	-1.06393	0.0271813	171	129	347	155	292	1106	261	323	372	226
ENSG00000225921.6	NOL7	1728.4	0.453646	0.0271928	1872	1861	2487	1984	1570	1121	1458	1593	1766	1572
ENSG00000132406.11	TMEM128	201.1	0.623184	0.0272489	310	186	325	180	199	178	143	247	129	114
ENSG00000059691.11	GATB	362	0.453879	0.0273102	335	402	542	362	410	306	317	377	279	290
ENSG00000049768.14	FOXP3	164.7	-1.06609	0.0273828	196	63	156	40	78	397	155	330	117	115
ENSG00000107147.12	KCNT1	62.7	-1.19332	0.027456	29	49	77	16	25	176	36	48	76	95
ENSG00000161677.11	JOSD2	123.6	0.639335	0.0274689	150	98	163	140	182	84	115	133	97	74
ENSG00000180767.9	CHST13	17.1	-2.06284	0.0275698	0	10	8	0	15	35	36	8	18	41
ENSG00000185274.11	WBSCR17	280.8	1.68496	0.0277053	120	86	43	189	1643	62	137	156	184	188
ENSG00000178235.7	SLITRK1	57.3	1.24524	0.0277905	56	53	19	122	140	35	41	32	24	51
ENSG00000213762.11	ZNF134	725.1	0.568816	0.0278035	868	1023	795	631	909	308	615	778	689	635
ENSG00000167280.16	ENGASE	337.6	0.759649	0.0278756	469	520	317	383	370	166	153	514	209	275
ENSG00000079257.7	LXN	1821.8	-0.923246	0.0279044	2017	991	1298	846	891	2449	2745	4996	1220	765
ENSG00000184434.7	LRRC19	153.8	0.670797	0.0279276	295	188	235	110	109	100	151	122	118	110
ENSG00000189433.5	GJB4	79.9	-1.51882	0.0279298	31	72	78	0	28	56	211	89	122	112
ENSG00000196924.15	FLNA	20304.6	-0.634029	0.0279933	13084	11718	17735	12756	20997	20075	19550	34650	36185	16296
ENSG00000249156.2	RP11-432M8.9	5.1	-3.57491	0.0280083	0	4	0	0	0	10	8	0	10	19
ENSG00000182979.17	MTA1	628	0.481847	0.0280106	742	566	976	685	612	467	442	718	591	481
ENSG00000178997.11	EXD1	37.4	-1.23738	0.0280165	9	29	35	25	10	20	57	32	94	63
ENSG00000166816.13	LDHD	126.7	0.88309	0.0280271	257	173	201	116	72	64	83	72	70	159
ENSG00000006747.14	SCIN	895.7	0.820791	0.0283441	1880	1467	1471	426	487	519	686	533	674	814
ENSG00000139163.15	ETNK1	2133.1	0.758116	0.0283737	3148	3659	4377	1007	1207	1487	1751	1797	1733	1165
ENSG00000197062.11	ZSCAN26	355.9	0.437283	0.0285354	519	392	384	316	396	296	321	350	291	294
ENSG00000185974.6	GRK1	7.4	-3.02457	0.0285403	0	4	0	0	4	17	12	0	10	27
ENSG00000137944.17	CCBL2	467.1	0.5446	0.0285783	396	547	647	562	552	277	464	374	463	389
ENSG00000100399.15	CHADL	33.4	1.18959	0.0286009	23	27	46	26	106	20	16	22	24	24
ENSG00000232237.3	ASCL5	7.6	3.0802	0.0286108	14	4	31	19	0	4	0	0	4	0
ENSG00000065534.18	MYLK	4309.4	-0.581065	0.0286605	4826	3946	2747	2633	2579	4824	5946	6034	6442	3117
ENSG00000198019.12	FCGR1B	138.8	-1.49651	0.028703	81	28	153	27	87	570	108	53	243	38
ENSG00000148795.6	CYP17A1	26.1	1.43678	0.0289052	89	20	23	21	37	26	18	11	3	13
ENSG00000112195.8	TREML2	59	-1.4431	0.0289653	62	15	7	16	53	177	51	132	40	37
ENSG00000138080.13	EMILIN1	2296.6	-0.794959	0.0289797	1323	1392	979	1737	2426	2640	2331	4758	3856	1524
ENSG00000126215.13	XRCC3	124.8	0.727526	0.0289891	191	136	239	87	114	70	76	172	92	71
ENSG00000182263.13	FIGN	715.6	1.08764	0.0289989	508	780	309	649	2465	290	488	583	526	558
ENSG00000136872.17	ALDOB	728.4	2.08434	0.0291668	3770	862	77	1089	75	244	237	181	183	566
ENSG00000143369.14	ECM1	875.7	-0.852461	0.029242	539	458	1074	288	707	468	2116	1188	829	1090
ENSG00000141506.13	PIK3R5	768.2	-0.760024	0.0292621	403	451	623	517	784	1581	856	693	1124	650
ENSG00000197915.5	HRNR	157.2	0.810618	0.0294936	112	166	290	215	194	101	58	178	162	96
ENSG00000180209.11	MYLPF	17.3	-1.26658	0.0295072	13	15	9	7	6	30	9	24	27	33
ENSG00000117385.15	P3H1	576.4	-0.549094	0.0295075	428	426	545	299	571	695	667	993	702	438
ENSG00000106330.11	MOSPD3	132.4	0.708895	0.0295225	160	142	214	200	91	112	115	102	75	113
ENSG00000088256.8	GNA11	708	0.53273	0.029567	798	758	1166	719	672	395	572	761	484	755
ENSG00000108255.7	CRYBA1	24.4	-1.05189	0.0295945	12	15	16	16	18	34	40	16	43	34
ENSG00000148300.11	REXO4	748.6	0.477536	0.02968	746	1114	1125	655	650	585	657	791	519	644
ENSG00000112110.9	MRPL18	939.8	0.566112	0.0297731	1123	1177	1782	791	699	907	894	771	674	580
ENSG00000167380.16	ZNF226	706.8	0.353764	0.0297813	833	761	945	570	783	578	674	752	603	569
ENSG00000113302.4	IL12B	33.4	-1.12399	0.0298009	9	42	16	20	15	63	29	44	44	52
ENSG00000161055.3	SCGB3A1	25	2.10926	0.0298172	25	51	5	108	6	0	16	25	4	10
ENSG00000197971.14	MBP	2292	0.83492	0.0298696	1858	1329	5903	1454	4073	1928	1342	1942	1614	1477
ENSG00000188505.4	NCCRP1	38.9	1.48526	0.0300671	49	29	19	133	46	9	26	27	7	44
ENSG00000170043.11	TRAPPC1	344.2	0.642718	0.0302397	282	313	608	450	411	337	242	268	233	298
ENSG00000213563.6	C8orf82	160.2	0.744795	0.0302478	202	110	265	247	162	121	118	105	102	170
ENSG00000062038.13	CDH3	1122	-0.877771	0.0303098	453	1094	1004	323	988	1120	2956	1334	1139	809
ENSG00000177888.7	ZBTB41	1935.1	0.519465	0.0303136	2729	1851	3675	1343	1705	1368	1857	1883	1562	1378
ENSG00000101144.12	BMP7	177	1.57827	0.0306281	208	130	76	35	857	25	64	65	98	212
ENSG00000145934.16	TENM2	434.5	1.37919	0.0306349	414	306	86	224	2013	140	235	372	299	256
ENSG00000186468.12	RPS23	5865.9	0.819112	0.0306374	4829	7663	7424	8462	8446	6577	5918	2604	2195	4541
ENSG00000168778.11	TCTN2	270.6	0.591616	0.0306503	250	281	354	267	433	174	302	271	195	179
ENSG00000135315.11	CEP162	1005.4	0.40603	0.0307288	1165	1250	1544	781	916	822	986	990	766	834
ENSG00000167840.13	ZNF232	127.5	0.747945	0.0307293	130	172	250	78	162	68	59	132	97	127
ENSG00000179284.5	DAND5	7.1	-2.48112	0.0307301	0	3	4	0	4	35	10	9	3	3
ENSG00000169604.19	ANTXR1	12919.5	-0.999473	0.0308848	10573	11548	2973	3118	13282	21141	22430	20089	17894	6147
ENSG00000102445.18	KIAA0226L	264.4	-0.614198	0.0309875	194	202	202	171	243	424	331	364	334	179
ENSG00000175093.4	SPSB4	31.7	-1.41143	0.0310125	6	8	18	33	16	19	26	42	46	103
ENSG00000167302.10	ENTHD2	80.9	0.692593	0.0310386	135	99	108	71	81	68	37	74	60	76
ENSG00000188817.7	SNTN	47.9	-0.80503	0.031081	46	40	30	17	38	69	54	55	79	51
ENSG00000011590.13	ZBTB32	39.8	1.02	0.0311482	73	62	62	12	56	23	26	26	40	18
ENSG00000188487.11	INSC	88.6	1.4191	0.0311677	53	92	26	54	400	32	77	66	58	28
ENSG00000113273.16	ARSB	679.8	-0.517874	0.0311968	416	535	561	482	709	906	743	935	792	719
ENSG00000198400.11	NTRK1	43.5	1.27325	0.0312032	45	16	26	102	108	32	26	31	22	27
ENSG00000121350.15	PYROXD1	642	0.663644	0.0313198	797	634	1540	525	424	371	565	562	440	562
ENSG00000258947.6	TUBB3	13.5	1.36937	0.031371	12	9	26	24	25	9	7	5	6	12
ENSG00000164120.13	HPGD	1138.6	1.3488	0.0313997	2016	4635	904	178	371	323	941	1080	462	476
ENSG00000167191.11	GPRC5B	867.2	0.902801	0.0314065	784	1834	1140	1202	553	206	430	932	708	883
ENSG00000135778.11	NTPCR	1229.1	0.458807	0.0315215	1794	1299	1308	1183	1368	864	1370	1219	897	989
ENSG00000116406.18	EDEM3	5541.7	0.87237	0.0316923	14309	5778	10480	2458	2737	2583	3924	5288	4508	3352
ENSG00000082196.20	C1QTNF3	419.8	-1.23483	0.0317278	201	244	60	266	392	249	1570	244	644	328
ENSG00000154175.16	ABI3BP	9339.6	1.11639	0.0317998	6072	5957	37808	6676	7269	3107	2371	11161	8106	4869
ENSG00000159674.11	SPON2	1230.2	-0.668784	0.0318889	1118	1187	691	639	916	1378	1496	2652	1472	753
ENSG00000134986.13	NREP	1380.1	-0.852591	0.0319091	1205	1315	627	547	991	1336	2534	3385	1166	695
ENSG00000198113.2	TOR4A	460.9	0.964326	0.0321198	412	695	1510	270	186	396	237	333	349	221
ENSG00000160113.5	NR2F6	521.6	0.69922	0.0321296	768	673	986	451	321	222	484	483	296	532
ENSG00000081277.12	PKP1	82.7	-1.30802	0.032187	75	20	55	50	34	27	73	55	126	312
ENSG00000131459.12	GFPT2	765.1	-1.00398	0.0323295	376	438	187	395	963	1002	611	2269	784	626
ENSG00000168564.5	CDKN2AIP	532.9	0.580872	0.032381	730	799	772	557	290	387	460	482	415	437
ENSG00000180953.11	ST20	74.1	-1.16255	0.0324505	41	47	54	45	39	255	29	94	87	50
ENSG00000120306.10	CYSTM1	3907.2	1.00411	0.0324561	7609	7385	8252	1864	966	1948	4243	2826	2253	1726
ENSG00000077274.8	CAPN6	650.6	1.26987	0.0325022	511	1386	145	622	1753	156	245	1071	297	320
ENSG00000134504.13	KCTD1	678.8	0.733608	0.0325154	703	608	1156	456	1235	254	442	797	511	626
ENSG00000198912.10	C1orf174	325.1	0.513826	0.0325282	391	364	590	301	242	211	304	305	268	275
ENSG00000120875.8	DUSP4	1836.6	-0.877859	0.0326684	1166	1200	2458	989	562	1763	1166	2659	4827	1576
ENSG00000086730.16	LAT2	497.6	-0.86763	0.0327019	349	263	342	364	392	1278	573	742	282	391
ENSG00000141622.13	RNF165	69.3	0.702395	0.0328118	102	87	86	78	70	65	35	47	69	54
ENSG00000139438.5	FAM222A	91.8	1.0895	0.0328176	82	114	40	90	282	54	43	70	59	84
ENSG00000107281.9	NPDC1	622.3	0.533306	0.0328801	720	763	571	746	773	369	631	607	468	575
ENSG00000179709.8	NLRP8	23.2	-1.27581	0.0328894	14	27	15	8	4	48	36	15	26	39
ENSG00000131080.14	EDA2R	278.5	1.33468	0.0329445	298	123	64	238	1211	105	141	186	233	186
ENSG00000112651.11	MRPL2	234.1	0.599569	0.033007	279	209	360	318	208	136	154	269	219	189
ENSG00000134955.11	SLC37A2	388.2	-0.660365	0.0331285	339	222	306	341	255	726	430	463	343	457
ENSG00000153531.13	ADPRHL1	138.2	1.08179	0.0331361	68	78	495	182	111	54	85	81	133	95
ENSG00000164626.8	KCNK5	524.5	1.02963	0.0331401	712	1014	409	872	402	108	330	679	159	560
ENSG00000186104.10	CYP2R1	363.6	0.486071	0.0331619	404	391	393	370	512	294	336	363	254	319
ENSG00000124596.16	OARD1	1032.1	0.550582	0.0331793	1206	1277	1345	1343	838	761	698	948	747	1158
ENSG00000074201.8	CLNS1A	1743.9	0.403652	0.0333178	2241	1910	2136	1786	1649	1380	1863	1735	1243	1496
ENSG00000119147.9	C2orf40	152.1	1.49824	0.0333721	365	126	8	144	458	28	62	76	102	152
ENSG00000149054.15	ZNF215	214.3	-0.639514	0.0334353	199	243	134	81	162	204	255	316	242	307
ENSG00000006576.16	PHTF2	1235.5	-0.541971	0.0334501	1282	1079	1205	544	835	1515	1717	1646	1662	870
ENSG00000185033.14	SEMA4B	1484.6	0.829894	0.0334843	935	1034	4025	1235	2229	1349	1007	1301	673	1058
ENSG00000196378.11	ZNF34	186.7	0.702868	0.0335664	255	127	206	189	351	127	149	190	114	159
ENSG00000113851.14	CRBN	919.4	0.377172	0.0336285	979	1082	1032	850	1134	738	802	902	870	805
ENSG00000005206.16	SPPL2B	291.3	0.564906	0.0337024	450	322	339	342	247	183	210	314	205	301
ENSG00000162769.12	FLVCR1	457.3	0.629829	0.0337183	837	684	623	319	289	371	353	428	403	266
ENSG00000165929.12	TC2N	33.8	-1.06208	0.0337902	41	19	31	6	12	43	46	48	63	29
ENSG00000121743.3	GJA3	98	1.54858	0.0338513	40	97	562	22	24	37	74	34	30	60
ENSG00000152669.8	CCNO	45.2	0.97693	0.0338756	52	86	79	30	52	23	38	20	18	54
ENSG00000157193.15	LRP8	644.9	-1.05401	0.0339226	498	255	925	204	211	443	570	711	2189	443
ENSG00000105327.17	BBC3	122	0.81802	0.0339985	107	97	233	81	252	101	103	96	62	88
ENSG00000137460.8	FHDC1	530.4	0.945118	0.034016	1598	500	392	180	791	292	407	408	332	404
ENSG00000253485.2	PCDHGA5	114.1	0.811528	0.034117	190	68	197	96	164	73	68	108	131	46
ENSG00000127366.5	TAS2R5	28.1	1.23768	0.0341459	63	57	26	8	42	10	18	20	10	27
ENSG00000141933.9	TPGS1	78.3	0.763994	0.0341756	60	84	110	96	130	52	37	86	69	59
ENSG00000177839.6	PCDHB9	111.9	0.766301	0.03421	139	195	212	45	111	81	67	103	95	71
ENSG00000139233.6	LLPH	644.5	0.57551	0.0342348	575	769	1340	418	724	512	607	616	472	412
ENSG00000186496.10	ZNF396	137	0.744697	0.0343344	311	125	116	140	151	85	91	98	137	116
ENSG00000156976.16	EIF4A2	13094.4	0.673969	0.0344954	11737	14917	33673	10756	9163	7001	10703	10900	9967	12127
ENSG00000180822.11	PSMG4	342.6	0.578185	0.0345031	547	334	501	370	267	206	217	325	303	356
ENSG00000184831.13	APOO	159.9	0.561283	0.034514	144	158	266	135	235	128	135	140	138	120
ENSG00000116750.13	UCHL5	1328	0.435174	0.0345276	1491	1270	2359	1162	1241	1047	1239	1371	1170	930
ENSG00000258227.6	CLEC5A	370.6	-0.7933	0.0345308	242	110	304	240	402	369	568	456	728	287
ENSG00000172938.3	MRGPRD	4	-3.60455	0.0346927	0	3	0	0	0	6	8	0	15	8
ENSG00000215182.8	MUC5AC	129257	2.39245	0.0347722	655836	308618	114879	5242	13752	119236	13722	13620	27255	20413
ENSG00000147206.16	NXF3	101.3	1.72039	0.0348507	579	30	41	40	86	30	131	7	42	27
ENSG00000163328.13	GPR155	1057.5	1.0378	0.0350012	763	518	749	1338	3522	687	543	790	757	908
ENSG00000166866.12	MYO1A	445	1.42986	0.0350725	927	556	1702	67	49	262	335	211	83	258
ENSG00000167604.14	NFKBID	172.7	-0.658116	0.0351991	183	139	104	120	104	264	141	243	267	162
ENSG00000131759.17	RARA	514.9	-0.609789	0.0352356	471	305	381	389	412	724	433	1022	511	501
ENSG00000118523.5	CTGF	11377.1	-1.15907	0.035328	4374	5572	4152	4467	14835	6470	13434	5138	41941	13388
ENSG00000256053.7	APOPT1	166.2	0.592083	0.0353437	180	179	206	210	197	93	127	192	110	168
ENSG00000114638.7	UPK1B	247.5	1.65006	0.0353863	618	70	1158	36	43	283	69	64	68	66
ENSG00000074071.14	MRPS34	1260.6	0.570481	0.0355012	1241	1287	1944	1816	1073	931	1133	1194	760	1227
ENSG00000240230.5	COX19	547.9	0.490623	0.0355401	803	597	732	605	396	394	422	631	461	438
ENSG00000115339.13	GALNT3	2240.4	0.937662	0.0356945	3525	4194	5131	1268	547	1027	1529	2381	1631	1171
ENSG00000101190.12	TCFL5	217	0.754706	0.0359354	152	191	397	163	438	168	137	219	137	168
ENSG00000182218.9	HHIPL1	110.2	-0.733257	0.0359431	62	81	159	46	64	161	146	126	165	92
ENSG00000184478.7	OR56A3	61.4	-0.968484	0.0359467	31	53	46	16	60	84	89	34	89	112
ENSG00000104964.14	AES	1221.3	0.466376	0.0360345	1513	1336	1381	1565	1100	873	1029	1313	946	1157
ENSG00000144445.16	KANSL1L	1814.1	0.37773	0.0361754	2060	2172	2034	1713	2027	1243	1875	1731	1839	1447
ENSG00000123360.11	PDE1B	173.8	-0.599934	0.0361821	119	126	132	151	129	158	236	324	222	141
ENSG00000173145.11	NOC3L	871	0.546365	0.0362922	846	1210	1749	654	665	599	747	831	812	597
ENSG00000162772.16	ATF3	1219.2	-0.996855	0.0363095	384	548	680	1017	1193	518	2328	887	2807	1830
ENSG00000114771.13	AADAC	200.7	1.66207	0.0363106	433	107	96	829	14	35	70	72	83	268
ENSG00000110848.8	CD69	328.1	-0.593291	0.0363603	218	395	322	153	187	297	421	583	396	309
ENSG00000203805.10	PLPP4	156.5	-1.36748	0.0363791	32	87	62	32	201	218	485	209	219	20
ENSG00000212864.3	RNF208	48.7	1.12799	0.0363947	71	36	86	72	64	6	36	26	26	64
ENSG00000115365.11	LANCL1	1391	0.4266	0.0364645	1398	1626	1913	1505	1336	848	1358	1575	1143	1208
ENSG00000100836.10	PABPN1	478	0.57725	0.0364708	626	519	793	392	483	286	310	656	278	437
ENSG00000149798.4	CDC42EP2	227.5	-0.605038	0.036672	166	212	164	135	193	295	181	449	265	215
ENSG00000171840.11	NINJ2	287.3	-0.913468	0.0367416	223	250	57	120	309	484	444	314	436	236
ENSG00000265107.2	GJA5	133.2	-0.872517	0.0369056	64	96	52	101	132	197	97	199	280	114
ENSG00000141552.17	ANAPC11	324.3	0.671886	0.0369311	279	260	606	471	339	287	197	242	337	225
ENSG00000128604.19	IRF5	263.7	-0.579568	0.0371288	238	127	249	187	226	388	262	409	286	265
ENSG00000161013.16	MGAT4B	1062.4	0.592969	0.0371583	1624	1102	2084	717	806	564	853	1209	767	898
ENSG00000196542.8	SPTSSB	351.1	1.32679	0.0373177	365	286	1439	50	373	45	370	313	187	83
ENSG00000133805.15	AMPD3	682.5	-0.669525	0.0373578	642	436	528	424	533	1323	608	1186	650	495
ENSG00000131791.7	PRKAB2	1338.8	0.595846	0.0373591	1508	1521	1264	2168	1340	948	864	1273	1201	1301
ENSG00000222047.8	C10orf55	11.7	-2.26527	0.0374007	12	0	9	0	0	29	22	16	21	8
ENSG00000185515.14	BRCC3	1439.6	0.342421	0.0375249	1719	1795	1684	1299	1401	1206	1284	1304	1435	1269
ENSG00000187908.17	DMBT1	7980.9	3.0402	0.0375995	9528	60856	62	115	844	4825	1585	1138	251	605
ENSG00000179604.9	CDC42EP4	1013.2	0.766353	0.0376165	884	854	1994	1519	988	420	531	1128	630	1184
ENSG00000179528.15	LBX2	48.3	1.00908	0.0377143	84	58	70	71	37	60	34	14	36	19
ENSG00000165516.10	KLHDC2	739.9	0.582856	0.0377445	976	668	894	1182	596	593	589	702	541	658
ENSG00000105135.15	ILVBL	319.3	0.658292	0.0377839	335	308	598	448	227	167	225	322	236	327
ENSG00000085514.15	PILRA	342.1	-0.997095	0.0377841	254	107	368	184	224	1028	433	412	247	164
ENSG00000185716.11	C16orf52	508	0.585793	0.0378444	462	397	1092	449	612	326	407	452	483	400
ENSG00000172803.17	SNX32	44.6	0.968199	0.0378459	62	94	68	18	53	46	22	24	35	24
ENSG00000166152.3	C16orf78	7.3	-2.15976	0.0379484	0	5	4	4	0	23	10	7	16	4
ENSG00000178947.8	SMIM10L2A	51.7	1.0374	0.0380264	58	26	52	82	120	24	25	37	39	54
ENSG00000203697.11	CAPN8	2292.9	1.30804	0.0381017	10374	3748	1048	390	777	1246	1174	1310	1855	1007
ENSG00000141504.11	SAT2	686.9	0.692963	0.0381219	747	854	611	1148	739	311	449	708	540	762
ENSG00000245680.9	ZNF585B	667.8	0.459086	0.0381245	739	758	983	549	754	385	498	828	666	518
ENSG00000144410.4	CPO	35.9	1.06485	0.0382054	51	72	42	30	46	27	29	6	38	18
ENSG00000123415.15	SMUG1	380.8	0.480848	0.0382172	529	409	579	380	284	268	398	381	281	299
ENSG00000166261.10	ZNF202	290.3	0.533182	0.038299	349	309	380	367	265	145	237	318	284	249
ENSG00000167232.13	ZNF91	4092.5	0.563527	0.0385527	5273	6326	4107	4522	3701	2510	2670	3525	3412	4879
ENSG00000139219.18	COL2A1	42.6	-1.04908	0.0385867	35	11	31	14	46	86	70	32	51	50
ENSG00000118113.11	MMP8	54.9	-0.962451	0.0387644	18	51	23	34	51	51	84	56	127	54
ENSG00000089558.8	KCNH4	40.7	-1.36457	0.0389056	23	29	20	20	21	172	13	54	29	26
ENSG00000178562.17	CD28	241.2	-0.872243	0.039005	351	191	141	68	88	223	251	336	540	223
ENSG00000167460.15	TPM4	28852.2	-0.599602	0.03901	20151	22567	34434	12271	23231	32719	38329	37622	49432	17766
ENSG00000105866.13	SP4	745.7	0.403585	0.0391711	853	928	1078	685	639	643	569	759	594	709
ENSG00000175202.3	HIGD2B	5.5	-2.57408	0.039335	4	0	4	0	0	5	7	9	23	3
ENSG00000280789.1	PAGR1	28	1.36496	0.0393729	10	31	124	24	14	18	17	18	10	14
ENSG00000169271.2	HSPB3	7.3	-3.28667	0.0393781	7	0	0	0	0	9	10	10	0	37
ENSG00000161551.14	ZNF577	530.8	0.497742	0.0394481	608	634	890	307	628	355	450	596	456	384
ENSG00000164649.19	CDCA7L	647.3	0.636118	0.0395383	1014	708	1039	766	352	361	506	623	430	674
ENSG00000214300.7	SPDYE3	150	0.554376	0.0396012	225	151	188	160	147	105	112	198	100	114
ENSG00000157895.11	C12orf43	252.7	0.498221	0.0396409	252	300	452	201	254	188	261	262	181	176
ENSG00000161911.11	TREML1	27.6	-1.56824	0.0396719	24	8	0	8	26	45	16	46	68	35
ENSG00000189334.8	S100A14	1758	-1.13069	0.0396977	1796	1730	281	259	1296	3835	2099	4022	1179	1083
ENSG00000214944.9	ARHGEF28	1973.8	0.801932	0.0397196	3178	2424	1429	2961	2243	846	1807	1378	845	2627
ENSG00000099810.19	MTAP	1502	0.926035	0.0397305	1534	651	5517	931	1262	877	759	1361	1063	1065
ENSG00000129691.15	ASH2L	1137.4	0.361422	0.0397346	1271	1557	1321	956	1154	835	1098	1225	1045	912
ENSG00000112787.12	FBRSL1	544.8	0.66077	0.0397978	519	426	1112	735	488	331	376	536	341	584
ENSG00000175329.12	ISX	15.2	-1.60061	0.0398183	8	12	8	0	10	19	29	10	11	45
ENSG00000151150.21	ANK3	2973.1	1.00713	0.0399144	3167	2559	1111	2748	9621	1088	2511	2316	2191	2419
ENSG00000126226.21	PCID2	592	0.422212	0.0399287	882	672	822	469	495	399	547	590	542	502
ENSG00000221944.6	TIGD1	139.6	0.650372	0.0399705	232	215	174	82	138	93	88	145	149	80
ENSG00000253368.3	TRNP1	824.4	1.25423	0.0400351	1602	1437	2161	402	181	52	801	672	643	293
ENSG00000095539.15	SEMA4G	368.9	0.965985	0.0401673	510	566	1086	187	102	221	249	367	155	246
ENSG00000163235.15	TGFA	784.5	-0.82008	0.0401678	525	734	206	524	664	493	1366	1689	880	764
ENSG00000182393.2	IFNL1	5.7	-2.86365	0.0402581	0	3	4	0	0	14	11	13	12	0
ENSG00000064309.14	CDON	605.4	-0.877463	0.0403313	349	434	184	567	449	271	621	1129	1039	1011
ENSG00000072182.12	ASIC4	22.2	-1.44366	0.0404143	13	12	22	0	14	64	22	28	24	23
ENSG00000127507.17	ADGRE2	520.4	-0.868997	0.0404344	267	194	610	377	339	1079	322	1146	447	423
ENSG00000122694.15	GLIPR2	695.2	-0.665967	0.0404546	441	316	868	480	520	1168	875	1055	764	465
ENSG00000129152.3	MYOD1	4.8	3.41524	0.040567	5	0	21	6	12	0	0	0	0	4
ENSG00000196275.13	GTF2IRD2	111.1	0.872647	0.0406725	275	108	70	116	132	42	110	115	59	84
ENSG00000115325.13	DOK1	233.9	-0.467592	0.0407993	194	192	224	172	170	277	225	360	322	203
ENSG00000171503.11	ETFDH	798.1	0.592637	0.0408114	692	742	1664	969	663	523	677	713	559	779
ENSG00000267426.5	RP11-552F3.12	1.9	-4.37624	0.0410353	0	0	0	0	0	9	3	0	3	4
ENSG00000130203.9	APOE	8402.3	-0.967659	0.0410373	3342	3366	9782	4893	6844	24134	13419	8117	4660	5466
ENSG00000176788.8	BASP1	1077.5	-0.652578	0.0410541	738	672	818	874	923	1956	1232	1745	1157	660
ENSG00000148584.14	A1CF	584.6	1.02542	0.0410732	1019	711	769	1184	166	363	494	365	132	643
ENSG00000116721.9	PRAMEF1	13.9	-2.12139	0.0410805	0	4	0	10	9	12	67	9	13	15
ENSG00000173875.13	ZNF791	1695.6	0.355092	0.0410956	2002	1689	2075	1411	2139	1379	1463	1823	1538	1437
ENSG00000070526.14	ST6GALNAC1	1415.4	1.25222	0.0410975	4315	2648	2341	294	332	260	515	1318	1557	574
ENSG00000178860.8	MSC	160.5	-1.05716	0.0411855	207	73	47	64	104	258	124	507	138	83
ENSG00000137218.10	FRS3	97.7	0.598715	0.0412497	158	121	111	95	94	79	55	82	101	81
ENSG00000198759.11	EGFL6	159.9	-1.22526	0.0412637	88	143	151	16	86	319	444	79	225	48
ENSG00000070371.15	CLTCL1	209.1	-0.513027	0.0413001	145	173	196	117	207	243	267	269	301	173
ENSG00000205213.13	LGR4	3853	0.828281	0.0414274	4533	4174	9423	5016	1371	2290	2412	2995	1944	4372
ENSG00000114520.10	SNX4	996	0.460065	0.0414349	1222	919	1720	1011	794	679	812	1112	899	792
ENSG00000173156.6	RHOD	179.4	0.72796	0.0416676	264	204	337	194	106	137	105	215	75	157
ENSG00000197050.10	ZNF420	284.9	0.547566	0.0416677	255	441	322	282	351	146	270	251	284	247
ENSG00000145936.8	KCNMB1	217	-0.657837	0.0417999	157	220	148	114	170	244	178	452	329	158
ENSG00000142484.6	TM4SF5	135.4	1.66082	0.041913	531	233	248	15	4	26	55	118	26	98
ENSG00000108375.12	RNF43	581.3	-0.737226	0.041947	439	643	249	491	267	911	983	736	678	416
ENSG00000163734.4	CXCL3	468.7	-1.08436	0.0419473	260	348	666	132	129	1311	491	528	693	129
ENSG00000115474.6	KCNJ13	98.8	0.687503	0.0419507	163	145	136	61	101	103	49	79	83	68
ENSG00000171564.11	FGB	79.8	-1.03453	0.0419528	58	80	42	23	45	41	136	256	68	49
ENSG00000168995.13	SIGLEC7	87.5	-0.869073	0.0419785	42	66	103	36	62	211	114	96	80	65
ENSG00000205755.11_PAR_Y	CRLF2	2.7	-4.76279	0.042023	0	0	0	0	0	9	0	14	4	0
ENSG00000141030.12	COPS3	796.9	0.529356	0.0420398	752	856	1413	996	599	558	559	820	720	696
ENSG00000105507.2	CABP5	7.6	-2.29681	0.0420429	0	8	5	0	0	11	7	12	22	11
ENSG00000172922.9	RNASEH2C	424.1	0.54348	0.0420538	410	553	396	506	573	285	314	498	314	392
ENSG00000087245.12	MMP2	8412.6	-0.984896	0.0420655	3821	4112	1339	5115	11858	11915	8650	15318	15228	6770
ENSG00000134970.13	TMED7	3840.4	0.780876	0.042135	3232	3696	12320	2446	2735	3229	3308	2903	2287	2248
ENSG00000145388.14	METTL14	1440.3	0.354384	0.0423789	1678	1587	2026	1217	1429	1028	1607	1392	1258	1181
ENSG00000180424.6	DEFB123	4.1	3.54729	0.0423977	0	8	22	4	4	3	0	0	0	0
ENSG00000132470.13	ITGB4	9310.1	1.22515	0.0424547	6489	4518	41544	1737	11396	3967	2777	7741	10022	2910
ENSG00000185215.8	TNFAIP2	2200.9	-0.845932	0.0424726	1030	1217	3150	1026	1322	4055	2714	4891	1462	1142
ENSG00000178301.3	AQP11	88.3	0.818884	0.0425141	153	63	190	96	56	45	102	57	71	50
ENSG00000170348.8	TMED10	6910.2	0.415376	0.0425653	7563	6622	9491	8002	6931	5356	5871	7090	5205	6971
ENSG00000221995.5	TIAF1	88.3	-0.596011	0.042594	81	71	69	49	72	106	77	126	145	87
ENSG00000180316.12	PNPLA1	31.8	-1.44766	0.042748	6	12	23	12	32	128	18	33	13	41
ENSG00000137285.9	TUBB2B	142.4	1.61045	0.0427533	27	41	35	163	768	20	74	101	115	80
ENSG00000168131.4	OR2B2	12.1	1.66675	0.0427621	12	24	17	26	12	3	5	0	8	14
ENSG00000243678.11	NME2	24.8	1.1075	0.0427764	23	35	47	37	24	11	33	15	18	5
ENSG00000160194.17	NDUFV3	1192.5	0.398493	0.042893	1242	1245	1390	1309	1429	984	1122	1162	928	1114
ENSG00000277203.1	F8A1	198.5	-0.445486	0.0430271	207	146	191	127	148	195	197	296	254	224
ENSG00000204481.7	PRAMEF14	9.1	1.89433	0.043045	14	14	16	7	20	0	0	5	8	7
ENSG00000139132.14	FGD4	4187.5	0.529481	0.043061	3610	4987	7676	3607	4560	2243	4007	3071	3945	4169
ENSG00000057294.14	PKP2	1750.8	0.805631	0.0431087	1808	2223	4555	1255	1282	457	1795	1013	1422	1698
ENSG00000179431.6	FJX1	117.6	-1.19041	0.0431201	45	31	48	129	65	58	190	442	65	103
ENSG00000249773.3	RP11-15K19.2	2.6	-4.78842	0.0432314	0	0	0	0	0	0	4	4	0	18
ENSG00000261371.5	PECAM1	6114	-0.559503	0.0433007	3631	4275	4204	4923	6741	8954	6866	7809	6600	7137
ENSG00000060566.13	CREB3L3	339	2.5025	0.0434261	379	61	2442	28	27	263	89	71	16	14
ENSG00000134061.5	CD180	440.6	-0.642829	0.0434562	512	371	306	221	288	783	683	424	418	400
ENSG00000169609.13	C15orf40	420.4	0.600926	0.0435046	568	662	260	488	488	326	364	380	328	340
ENSG00000102317.17	RBM3	3447.8	-0.520624	0.0435318	2056	2563	3539	2988	2482	3012	3434	4918	5914	3572
ENSG00000160223.17	ICOSLG	89.9	0.866809	0.0436005	188	113	133	38	107	55	108	50	36	71
ENSG00000055732.12	MCOLN3	232.1	0.641986	0.0437186	348	236	185	375	224	143	190	231	186	203
ENSG00000101230.5	C20orf82	725.5	-0.935913	0.04372	433	587	271	212	890	566	1588	522	1597	589
ENSG00000185115.5	NSMCE3	20.6	-1.04822	0.0437831	16	18	16	6	10	39	24	41	18	18
ENSG00000010310.8	GIPR	186	0.971033	0.0438775	543	267	203	130	85	145	108	162	48	169
ENSG00000198585.11	NUDT16	3495.8	0.719008	0.043911	2475	3467	6329	3134	5994	1352	3179	1962	3870	3196
ENSG00000162757.4	C1orf74	94.6	0.752432	0.0439181	167	112	120	125	57	75	68	91	95	36
ENSG00000174886.12	NDUFA11	179.5	-0.468209	0.0440429	155	127	146	135	165	182	184	259	223	219
ENSG00000168876.8	ANKRD49	605.3	0.386294	0.044052	742	806	746	515	561	546	498	590	614	435
ENSG00000158715.5	SLC45A3	224	1.05726	0.0441073	690	367	305	48	100	124	175	218	112	101
ENSG00000107566.13	ERLIN1	1243	0.718475	0.0441477	1235	1513	3483	577	972	978	1021	938	862	851
ENSG00000189037.7	DUSP21	2.5	-4.77797	0.0441634	0	0	0	0	0	4	4	0	0	17
ENSG00000109065.11	NAT9	351.6	0.523475	0.0441648	447	490	446	372	270	217	231	412	382	249
ENSG00000181656.6	GPR88	22.9	1.40694	0.0441951	31	26	60	4	44	12	8	31	4	9
ENSG00000168505.6	GBX2	5.1	-3.3369	0.0443157	0	0	5	0	0	5	6	0	20	15
ENSG00000158481.12	CD1C	189.9	1.11	0.0443169	496	295	24	276	172	76	143	157	140	120
ENSG00000258555.6	SPECC1L-ADORA2A	2.3	4.76029	0.0443184	0	0	10	9	4	0	0	0	0	0
ENSG00000204363.4	SPANXN5	4.5	-3.32742	0.0443484	0	4	0	0	0	8	9	11	0	13
ENSG00000100055.20	CYTH4	1011.4	-0.903242	0.0443967	745	516	1055	460	739	2968	631	1319	1181	500
ENSG00000198088.10	NUP62CL	111.9	-0.730051	0.0444085	90	93	152	32	52	123	134	199	104	140
ENSG00000223802.7	CERS1	40.3	2.06095	0.0446437	25	33	15	0	244	3	6	36	29	12
ENSG00000106624.10	AEBP1	11684.5	-0.784332	0.0446467	10626	8649	4092	4255	13422	11341	14611	18219	23811	7819
ENSG00000128951.13	DUT	564.2	0.434893	0.0449216	773	483	630	602	675	401	507	555	518	498
ENSG00000133488.14	SEC14L4	22.7	-1.53048	0.044934	14	26	4	0	12	19	40	61	35	16
ENSG00000143297.18	FCRL5	370.9	-0.780853	0.0449791	474	308	137	193	230	786	364	415	378	424
ENSG00000115008.5	IL1A	79.3	-0.907753	0.045027	83	79	50	17	40	74	161	144	100	45
ENSG00000184486.9	POU3F2	45.1	1.33109	0.0451528	19	28	60	17	193	23	24	23	39	25
ENSG00000164251.4	F2RL1	907.8	1.0249	0.0452038	995	973	3535	411	255	601	564	753	345	646
ENSG00000106366.8	SERPINE1	12234	-1.3092	0.0452699	956	2723	9595	6064	14220	6008	16078	4308	43980	18408
ENSG00000126353.3	CCR7	173.4	-0.545977	0.0452714	173	147	131	92	143	211	254	225	234	124
ENSG00000167193.7	CRK	272.9	0.54721	0.0453171	266	269	486	300	272	182	156	265	267	266
ENSG00000272325.1	NUDT3	77.4	0.908928	0.0453591	73	111	115	76	126	76	21	52	32	92
ENSG00000167107.12	ACSF2	274.7	0.471986	0.0454725	245	334	413	309	260	216	258	303	193	216
ENSG00000272573.5	MUSTN1	2.2	4.74377	0.0455032	0	0	7	10	5	0	0	0	0	0
ENSG00000198814.12	GK	959.8	-1.09993	0.0455283	366	431	1202	512	557	3534	770	1332	491	403
ENSG00000249471.7	ZNF324B	86.9	0.61842	0.045544	120	92	117	90	95	39	55	100	89	72
ENSG00000117122.13	MFAP2	549.4	-0.787987	0.0455768	532	582	172	185	472	594	1082	869	561	445
ENSG00000112137.17	PHACTR1	595.6	-0.653237	0.0456244	396	337	377	628	469	931	508	900	621	789
ENSG00000180914.10	OXTR	220.9	-0.731599	0.045734	88	170	166	116	249	148	289	487	251	245
ENSG00000138823.13	MTTP	173.4	1.06934	0.0457398	157	382	525	53	71	92	157	83	69	145
ENSG00000130844.16	ZNF331	1014.8	-0.529402	0.0457746	695	747	738	797	984	715	1471	1668	1144	1189
ENSG00000119950.20	MXI1	1366.6	0.613881	0.0458034	987	1241	2093	2067	1676	953	992	1053	1136	1468
ENSG00000007866.19	TEAD3	446.1	-0.472665	0.045951	409	299	400	258	453	481	395	638	586	542
ENSG00000198756.10	COLGALT2	346.7	0.908359	0.0459794	624	173	451	241	739	122	180	183	456	298
ENSG00000113083.13	LOX	3679.8	-0.560753	0.0460058	2733	3124	2816	2166	3575	4917	4347	4363	6389	2368
ENSG00000169084.13_PAR_Y	DHRSX	42.8	1.30528	0.0460414	72	31	65	62	67	40	10	67	10	4
ENSG00000091879.13	ANGPT2	655.1	-0.712739	0.0460498	349	371	924	239	571	734	971	732	1209	451
ENSG00000124490.13	CRISP2	81.1	1.36725	0.0461019	362	113	70	21	18	27	89	45	28	38
ENSG00000166446.14	CDYL2	506.3	-0.573043	0.0461704	306	445	548	445	242	785	608	603	576	505
ENSG00000099326.8	MZF1	387.1	0.528842	0.0462452	617	449	452	285	436	295	256	535	292	254
ENSG00000173846.12	PLK3	468.9	-0.504541	0.0462701	480	272	424	253	464	546	526	567	707	450
ENSG00000171953.15	ATPAF2	156	0.621871	0.0463099	173	150	252	221	128	150	106	178	111	91
ENSG00000169495.4	HTRA4	136.5	-0.915266	0.0463761	132	49	159	66	69	351	189	118	150	82
ENSG00000145916.18	RMND5B	413.6	0.592601	0.0464191	774	395	581	444	254	253	346	406	297	386
ENSG00000198018.6	ENTPD7	790.9	-0.472688	0.0464501	647	766	789	631	401	1078	852	1026	943	776
ENSG00000169403.11	PTAFR	740.2	-0.688178	0.0464668	557	435	822	471	514	1575	1086	831	571	540
ENSG00000151948.11	GLT1D1	68.3	-0.792985	0.0467256	36	53	65	47	45	153	87	68	59	70
ENSG00000163586.9	FABP1	235.4	3.1308	0.0467286	13	1841	254	0	13	21	19	18	32	143
ENSG00000182938.5	OTOP3	7.9	1.67232	0.0467362	11	14	21	5	9	6	6	4	3	0
ENSG00000135314.12	KHDC1	58.3	0.77143	0.046746	100	58	57	84	60	33	67	32	52	40
ENSG00000008197.4	RP3-336H9.2	28.9	-0.932392	0.0468811	18	27	20	16	17	52	37	18	39	45
ENSG00000174514.12	MFSD4A	281.3	-0.831801	0.0469118	160	128	110	311	227	162	382	447	528	358
ENSG00000184995.7	IFNE	58.2	-1.23135	0.0469484	20	22	93	4	37	33	147	59	87	80
ENSG00000141428.16	C18orf21	280.7	0.630071	0.0469742	540	249	377	340	172	204	197	222	284	222
ENSG00000198053.11	SIRPA	1714.5	-0.66528	0.0470574	1264	786	1669	1257	1485	3516	1805	2384	1728	1251
ENSG00000166153.16	DEPDC4	61.1	0.878259	0.0471482	78	106	112	75	21	34	36	39	55	55
ENSG00000141741.11	MIEN1	275.7	0.633149	0.0471771	279	197	610	342	229	232	236	220	194	218
ENSG00000126500.3	FLRT1	32.4	1.19155	0.0473096	37	50	32	8	96	22	29	12	20	18
ENSG00000137692.11	DCUN1D5	616.6	0.519964	0.0473793	680	644	1279	416	583	411	643	588	508	414
ENSG00000103811.15	CTSH	4602.6	-0.516173	0.0473966	2958	4647	2847	3845	3770	4315	6900	7237	4892	4615
ENSG00000112658.7	SRF	906.8	-0.446911	0.0474039	786	701	1027	611	631	737	982	1024	1413	1156
ENSG00000198040.10	ZNF84	1370.5	0.419562	0.0474174	1483	1748	2188	934	1369	933	1207	1563	1309	971
ENSG00000157613.10	CREB3L1	2860	0.752607	0.0474332	5155	3711	6018	2017	985	1373	2171	2773	2022	2375
ENSG00000173557.14	C2orf70	56.5	1.08056	0.0474554	167	88	19	66	38	27	32	34	40	54
ENSG00000142937.11	RPS8	23058.3	0.607419	0.0474631	24179	24800	22656	39800	23305	13553	19543	17368	20649	24730
ENSG00000164088.17	PPM1M	340.9	-0.510903	0.0474644	278	240	324	209	314	448	321	533	484	258
ENSG00000111817.17	DSE	2345.2	-0.586716	0.0474704	1940	1534	2014	1178	2500	4148	2423	3206	2756	1753
ENSG00000154059.9	IMPACT	841.8	0.452442	0.0475466	1349	770	967	850	829	702	808	868	570	705
ENSG00000154174.7	TOMM70	2231.6	0.663838	0.047796	2073	2093	6034	2031	1375	1317	1644	2273	1724	1752
ENSG00000173715.16	C11orf80	195.5	-0.457769	0.0479054	140	173	204	115	174	230	267	245	188	219
ENSG00000131142.13	CCL25	3.2	5.18385	0.0479264	0	0	10	0	22	0	0	0	0	0
ENSG00000134516.15	DOCK2	2274.8	-0.559814	0.0479527	1728	1627	2518	1341	1823	4094	2346	3094	2608	1569
ENSG00000187017.16	ESPN	102	0.73413	0.0479612	122	113	193	93	113	90	101	32	92	71
ENSG00000269404.6	SPIB	221.4	2.1301	0.0479759	1409	295	20	62	14	72	47	143	44	108
ENSG00000043462.11	LCP2	4167.4	-0.800705	0.0480978	2279	2114	6338	2094	2427	10102	4001	5304	4399	2616
ENSG00000151892.14	GFRA1	749	1.32819	0.0481038	936	546	75	626	3038	241	287	264	845	632
ENSG00000100823.11	APEX1	2750.2	0.354393	0.0481238	2674	3027	3751	2945	2672	1985	2529	2854	2626	2439
ENSG00000182272.11	B4GALNT4	53.2	1.70447	0.0481279	53	20	24	48	255	47	0	27	30	28
ENSG00000141219.15	C17orf80	514.2	0.440524	0.0481891	579	620	755	485	461	387	338	669	429	419
ENSG00000152661.7	GJA1	1906.6	-0.772618	0.0482282	896	1185	689	1755	1994	1550	3316	3865	1898	1918
ENSG00000149313.10	AASDHPPT	583.9	0.427892	0.0482307	493	696	978	552	574	466	565	563	514	438
ENSG00000153162.8	BMP6	114.3	-0.86691	0.0482764	109	45	50	55	135	196	105	93	200	155
ENSG00000115484.14	CCT4	2405.5	0.525264	0.0483719	1921	2454	5097	2511	2046	1863	2101	2134	1928	2000
ENSG00000149201.9	CCDC81	82.3	-0.703821	0.04847	85	69	51	36	65	75	109	73	158	102
ENSG00000104450.12	SPAG1	612.2	-0.508628	0.0485396	406	527	595	350	587	821	911	843	497	585
ENSG00000134759.13	ELP2	1259.4	0.45642	0.0485965	2134	1002	1637	1055	1334	944	1006	1320	1105	1057
ENSG00000284732.1	CTD-3051L14.15	41.6	-0.813963	0.0486057	22	48	25	28	24	70	47	48	43	61
ENSG00000165731.18	RET	133	1.19507	0.0486263	77	77	60	422	239	49	64	174	61	107
ENSG00000136839.1	OR13C9	22.2	-1.54031	0.0486636	12	16	24	0	6	24	40	10	70	20
ENSG00000215148.8	PRSS41	6.6	-2.8912	0.0486879	0	4	4	0	0	8	38	6	0	6
ENSG00000144199.11	FAHD2B	112.7	0.904049	0.0487543	79	81	104	276	163	55	95	97	79	98
ENSG00000175701.10	AC011753.3	175.5	0.567831	0.0487889	169	183	329	201	150	147	170	168	100	138
ENSG00000198678.5	OR5BS1P	5.6	-3.19112	0.0488277	0	0	6	0	0	10	15	0	19	6
ENSG00000165841.10	CYP2C19	56.7	1.22686	0.0488839	119	144	93	20	24	64	49	25	13	16
ENSG00000177954.12	RPS27	16576.6	0.506934	0.0489277	23857	17926	21314	20084	12427	11399	13371	12940	13362	19086
ENSG00000116922.14	C1orf109	358.3	0.398009	0.0490032	387	516	446	307	343	284	287	390	304	319
ENSG00000184302.6	SIX6	12.7	-1.65835	0.0490688	0	6	8	4	12	39	20	14	6	18
ENSG00000163870.14	TPRA1	188.8	0.660467	0.0490754	176	190	327	246	195	146	72	204	148	184
ENSG00000136146.14	MED4	1245.6	-0.321287	0.0490983	1034	1235	1234	864	1024	1194	1570	1586	1497	1218
ENSG00000184898.6	RBM43	503	0.469371	0.0491657	537	490	673	420	730	388	421	629	423	319
ENSG00000198846.5	TOX	324.5	0.617774	0.049312	318	380	433	186	617	204	244	260	312	291
ENSG00000177138.15	FAM9B	49	-1.00817	0.0493614	64	26	35	19	20	98	54	24	60	90
ENSG00000151552.11	QDPR	376.3	0.496663	0.0493731	383	375	426	527	423	285	378	392	276	298
ENSG00000205436.7	EXOC3L4	91.9	1.28309	0.0493894	134	79	364	7	76	70	51	75	22	41
ENSG00000104804.7	TULP2	11	-2.04622	0.0494152	0	5	4	0	12	30	19	5	29	6
ENSG00000183943.5	PRKX	880.7	0.665881	0.0495074	1382	629	978	602	1721	625	492	779	719	880
ENSG00000107201.9	DDX58	2109.5	-0.751256	0.0495093	1414	1083	3026	1038	1128	2418	3606	4350	2118	914
ENSG00000105205.6	CLC	14.9	1.98134	0.0495614	4	8	8	57	39	15	11	0	3	4
ENSG00000106392.10	C1GALT1	2759.4	0.880802	0.049616	6201	3874	5875	670	1332	1665	2042	2301	2281	1353
ENSG00000090857.13	PDPR	764	0.681551	0.0496513	1110	835	641	463	1573	742	455	651	683	487
ENSG00000086062.12	B4GALT1	3178.2	-0.374033	0.049672	2256	2804	3453	2452	2478	3246	3146	4516	4221	3210
ENSG00000145428.14	RNF175	179.5	-0.738021	0.0497651	113	139	121	116	169	316	152	116	318	235
ENSG00000075089.9	ACTR6	411.9	0.588114	0.0498397	373	390	968	312	409	257	399	378	380	253
ENSG00000167562.12	ZNF701	430.6	0.500512	0.0498824	420	439	833	339	472	373	316	329	439	346
ENSG00000138439.11	FAM117B	814.1	0.403782	0.0499	873	896	951	930	875	601	669	773	724	849
ENSG00000140030.5	GPR65	555.9	-0.672527	0.0499874	445	382	655	277	376	1222	668	638	487	409
ENSG00000275572.1	GRIFIN	1.8	-4.26231	0.0500138	0	0	0	0	0	4	3	3	0	8
ENSG00000139154.14	AEBP2	2005.3	0.495193	0.0501027	2268	1842	3763	1327	2369	1188	1750	2195	1975	1376
ENSG00000106537.7	TSPAN13	687.1	0.773313	0.0501522	1888	695	673	641	394	452	473	609	333	713
ENSG00000174292.12	TNK1	134.9	0.649734	0.0501761	230	206	130	134	108	73	107	143	77	141
ENSG00000175106.16	TVP23C	256.1	0.535968	0.0502084	403	258	399	205	226	178	167	303	271	151
ENSG00000114737.15	CISH	309.4	-0.767857	0.0502171	283	212	192	296	102	450	281	725	330	223
ENSG00000029725.16	RABEP1	3649.6	0.53542	0.0503018	5782	6014	3413	2147	3894	2831	3057	3755	3300	2303
ENSG00000177685.16	EFCAB4A	564.8	1.03081	0.0504266	744	441	1673	744	163	180	367	594	135	607
ENSG00000123643.12	SLC36A1	817.3	-0.447669	0.0504586	692	880	626	476	687	966	932	1108	1142	664
ENSG00000137133.10	HINT2	74.9	0.659785	0.0504692	108	54	98	91	99	54	52	50	73	70
ENSG00000104415.14	WISP1	1274.2	-0.851764	0.0505498	468	476	1148	621	1629	1530	1252	2175	2773	670
ENSG00000165617.14	DACT1	482.9	-0.829207	0.0506454	595	438	260	161	227	591	423	1227	677	230
ENSG00000140937.13	CDH11	5185.9	-0.728427	0.0508357	4369	4375	2557	1912	5510	6261	6230	9786	8417	2442
ENSG00000078401.6	EDN1	320.8	-0.487595	0.0508438	238	301	243	195	317	262	375	394	469	414
ENSG00000275553.3	ELOA3C	2.7	5.18172	0.0508638	0	5	0	22	0	0	0	0	0	0
ENSG00000077348.8	EXOSC5	105.2	0.669925	0.0508709	96	102	228	130	80	79	68	118	69	82
ENSG00000135362.13	PRR5L	507.2	-0.825423	0.0508768	609	248	433	225	291	1179	391	969	437	290
ENSG00000149380.11	P4HA3	206.4	-0.779039	0.0509387	148	119	124	71	273	241	229	231	456	172
ENSG00000163584.17	RPL22L1	1416	0.640293	0.0509461	1353	1300	3566	1432	924	1158	1434	1201	891	901
ENSG00000185418.15	TARSL2	1197.9	0.720161	0.0509857	1840	2603	612	897	1367	803	1220	807	1029	801
ENSG00000149929.15	HIRIP3	589.5	0.603901	0.0511469	528	731	593	732	846	260	619	727	391	468
ENSG00000282988.1	RP1-34B20.21	12.3	-2.51888	0.0514467	0	0	20	0	0	29	12	18	30	14
ENSG00000147894.15	C9orf72	875.2	-0.460109	0.0515977	677	858	783	496	787	1267	1124	1153	864	743
ENSG00000148296.6	SURF6	1085.9	0.468744	0.0516133	1371	1707	1027	938	1119	693	980	1217	784	1023
ENSG00000147548.16	NSD3	5732.3	0.503305	0.0516201	5436	10213	7306	3931	6071	3835	4923	6666	5388	3554
ENSG00000184584.12	TMEM173	704.9	-0.513515	0.0516528	588	552	892	342	465	671	835	1375	725	604
ENSG00000139631.18	CSAD	258.1	0.555392	0.0517089	352	342	208	219	381	238	165	258	230	188
ENSG00000131873.6	CHSY1	1620.4	-0.541922	0.0517246	1160	1039	1451	895	1808	1419	1406	3025	2251	1750
ENSG00000124171.8	PARD6B	1021.8	0.814686	0.0517317	1185	1346	3143	463	444	716	852	715	638	716
ENSG00000171094.17	ALK	105.8	1.08696	0.0517493	77	28	104	283	200	81	81	70	52	82
ENSG00000188368.9	PRR19	9	-2.15677	0.0518327	0	8	9	0	0	17	10	20	8	18
ENSG00000197497.10	ZNF665	149	0.677919	0.0518778	228	129	201	100	244	103	80	128	191	86
ENSG00000101000.5	PROCR	566	-0.510194	0.0519893	419	476	617	251	523	473	956	676	714	555
ENSG00000124256.14	ZBP1	259.8	-1.01845	0.0519972	102	96	499	106	64	513	297	561	170	190
ENSG00000222009.8	BTBD19	293.1	-0.775034	0.0520417	299	125	139	167	305	424	318	444	554	156
ENSG00000125869.9	LAMP5	647.3	-0.873189	0.0520437	702	653	133	269	421	323	1228	1247	782	715
ENSG00000214978.7	GSG1L2	2.3	-4.63716	0.0521369	0	0	0	0	0	5	8	0	0	10
ENSG00000163219.11	ARHGAP25	1033.3	-0.881112	0.0521781	978	562	1269	440	417	2889	869	1416	1003	490
ENSG00000187097.12	ENTPD5	867.5	0.926095	0.0522126	3082	898	652	403	604	428	969	701	418	520
ENSG00000120949.14	TNFRSF8	40.4	-1.08722	0.0522586	18	8	16	29	51	86	48	60	56	32
ENSG00000173894.10	CBX2	64.1	0.879392	0.0522592	72	103	38	116	74	53	24	58	43	60
ENSG00000182168.14	UNC5C	430.7	-0.638364	0.0522797	417	360	254	130	484	514	559	523	641	425
ENSG00000074527.11	NTN4	2898.1	0.652826	0.0523127	4142	3128	3343	4273	2333	1394	2154	3456	1389	3369
ENSG00000164270.17	HTR4	84.8	-0.679209	0.052363	97	69	62	31	62	106	149	81	111	80
ENSG00000115594.11	IL1R1	6922.6	-0.730853	0.0525331	4823	7367	1916	6118	4163	7054	9117	14469	8245	5954
ENSG00000184923.12	NUTM2A	51.1	0.868175	0.0525599	98	49	50	61	63	34	17	72	44	23
ENSG00000101336.13	HCK	1241.2	-0.722354	0.0526083	1257	643	1142	718	860	2880	1540	1613	1051	708
ENSG00000108602.17	ALDH3A1	107.4	1.36887	0.0526641	408	213	68	39	37	18	128	85	67	11
ENSG00000244623.1	OR2AE1	4.7	-3.23054	0.0527363	0	0	5	0	0	7	10	0	6	19
ENSG00000186143.11	PRR30	4	-3.3157	0.0527729	0	0	4	0	0	6	5	0	10	15
ENSG00000124570.18	SERPINB6	2658.4	0.488868	0.0528066	3214	2925	4967	2534	1713	1795	1983	2520	2484	2449
ENSG00000196312.13	MFSD14C	898.1	0.493882	0.0528107	1353	905	1004	893	948	445	803	1206	738	686
ENSG00000087128.9	TMPRSS11E	6.8	-3.22672	0.0528442	3	0	4	0	0	0	8	0	24	29
ENSG00000168306.12	ACOX2	182.1	0.773853	0.0529156	128	167	183	307	330	160	102	146	108	190
ENSG00000139211.6	AMIGO2	528.2	-0.705674	0.053091	679	202	393	290	377	401	1114	734	682	410
ENSG00000196083.9	IL1RAP	1424.7	-0.605554	0.0531217	841	1227	1590	742	1157	2405	2266	1747	1379	893
ENSG00000123342.15	MMP19	878.9	-0.855585	0.0531454	372	388	513	628	1050	339	1341	986	1858	1314
ENSG00000109654.14	TRIM2	3430.1	0.596638	0.0533764	5801	5368	3169	2873	3040	1336	2777	3322	3061	3554
ENSG00000185668.7	POU3F1	23	2.1673	0.0534188	0	6	24	16	138	8	12	12	14	0
ENSG00000254004.6	ZNF260	1262.2	0.402717	0.0535752	1235	1558	1967	945	1356	788	1095	1381	1283	1014
ENSG00000165300.7	SLITRK5	847.2	0.987805	0.0535791	2196	1012	268	304	1771	376	755	563	496	731
ENSG00000138835.22	RGS3	885.1	-0.438713	0.0535913	951	665	821	652	549	779	899	1454	1221	860
ENSG00000131094.3	C1QL1	47	1.25125	0.0536708	81	40	21	28	151	8	35	60	14	32
ENSG00000182004.12	SNRPE	371.7	0.550951	0.053725	510	326	752	329	280	288	310	311	243	368
ENSG00000179409.10	GEMIN4	423	0.455418	0.0537416	465	561	650	373	356	259	340	488	316	422
ENSG00000149926.13	FAM57B	17.7	-1.08723	0.0537873	6	7	21	12	9	19	34	20	33	16
ENSG00000167123.18	CERCAM	766.4	-0.620756	0.0538548	377	525	532	729	685	830	727	1639	783	837
ENSG00000115616.2	SLC9A2	374.6	1.10113	0.0538686	692	1067	561	83	143	82	470	267	173	208
ENSG00000140678.16	ITGAX	1098.8	-0.819359	0.0539169	624	459	1436	662	752	2770	862	1809	919	695
ENSG00000171056.7	SOX7	141.3	-1.09606	0.053922	86	62	80	43	146	69	75	616	126	110
ENSG00000151148.13	UBE3B	1472.6	0.42193	0.0539558	1476	1568	2632	1169	1458	1088	1209	1803	1160	1163
ENSG00000142552.7	RCN3	1024.5	-0.552142	0.0539856	768	808	758	605	1053	1190	988	1770	1625	680
ENSG00000184937.13	WT1	99.5	-1.01697	0.0539886	38	75	12	104	74	95	93	170	174	160
ENSG00000147065.16	MSN	10107.4	-0.499082	0.053991	6760	6604	11484	6179	9687	12542	10085	15864	14369	7500
ENSG00000148297.15	MED22	455.2	0.408822	0.054077	584	528	463	440	518	386	345	543	358	387
ENSG00000112306.7	RPS12	9596.6	0.633985	0.0540899	11319	10692	12512	16082	6493	6783	6623	6408	7256	11798
ENSG00000159167.11	STC1	1621.6	-0.725394	0.0541352	773	1158	1747	1140	1111	3156	1161	3469	1212	1289
ENSG00000129048.6	ACKR4	273.8	1.24457	0.0541383	196	280	1313	80	86	174	308	162	84	55
ENSG00000250254.1	PTTG2	13.8	-1.99736	0.0542032	0	3	4	0	19	27	7	34	34	10
ENSG00000134569.9	LRP4	256.8	0.964544	0.0542794	144	371	140	444	544	91	163	159	161	351
ENSG00000182903.15	ZNF721	1572	0.493398	0.0542943	2041	1994	1970	1367	1578	859	1342	2374	1055	1140
ENSG00000062370.16	ZNF112	339	0.448228	0.05451	459	416	326	341	365	231	362	360	241	289
ENSG00000163683.11	SMIM14	1458.3	0.460198	0.0546594	1629	1388	1531	1838	1805	1039	1282	1596	1053	1422
ENSG00000177453.7	NIM1K	66.6	1.5183	0.05472	8	31	42	41	360	31	34	19	66	34
ENSG00000157303.10	SUSD3	96.1	0.668826	0.0547541	194	92	133	80	81	71	80	115	73	42
ENSG00000197863.8	ZNF790	271.3	0.420058	0.054794	311	276	304	277	345	186	246	261	286	221
ENSG00000120899.17	PTK2B	1221.5	-0.50432	0.0548943	864	745	1604	793	971	1871	1190	1483	1512	1182
ENSG00000158874.11	APOA2	9.8	-2.59252	0.0549673	0	0	0	0	13	35	6	20	12	12
ENSG00000018280.16	SLC11A1	879.6	-0.88201	0.055036	198	317	1032	417	1046	1300	1667	979	1296	544
ENSG00000112584.13	FAM120B	50.8	-1.17454	0.0550492	17	23	16	12	78	38	68	92	135	29
ENSG00000100483.13	VCPKMT	203.4	0.466529	0.055069	265	188	314	223	168	166	175	196	202	137
ENSG00000174236.3	REP15	13.4	2.41327	0.0550965	40	60	6	0	6	0	5	6	11	0
ENSG00000122180.4	MYOG	5.6	2.78454	0.0553139	21	0	11	4	13	4	0	0	3	0
ENSG00000127955.15	GNAI1	607.5	0.484726	0.0555424	927	690	999	378	508	397	544	712	485	435
ENSG00000184207.8	PGP	224.6	-0.508052	0.0555726	205	186	256	122	143	261	293	252	357	171
ENSG00000128250.5	RFPL1	2.6	5.13128	0.055673	4	0	0	22	0	0	0	0	0	0
ENSG00000172782.11	FADS6	6.6	-3.0171	0.0557082	0	0	8	0	0	14	16	0	17	11
ENSG00000155465.18	SLC7A7	668	-0.499653	0.0557146	603	369	790	365	592	898	947	854	694	568
ENSG00000264522.5	OTUD7B	2615	0.715877	0.0557311	3520	2569	2382	1394	6022	1445	1525	2425	3012	1856
ENSG00000178096.8	BOLA1	143.1	0.638021	0.0557369	240	132	112	207	157	99	111	106	134	133
ENSG00000187838.16	PLSCR3	2	4.63754	0.0558153	0	4	0	6	10	0	0	0	0	0
ENSG00000130810.19	PPAN	72.2	0.651529	0.0558854	114	61	142	54	66	43	51	77	51	63
ENSG00000119946.10	CNNM1	183.9	0.893564	0.0558865	363	281	382	67	112	182	162	121	51	118
ENSG00000257218.5	GATC	351.8	0.570923	0.055975	279	390	757	370	280	253	256	377	240	316
ENSG00000169230.9	PRELID1	249.3	0.836432	0.0560398	180	187	586	446	176	281	196	188	104	149
ENSG00000162614.18	NEXN	5563.5	-0.767037	0.0560574	3244	4432	3080	3997	4920	3553	7049	3872	15438	6050
ENSG00000248919.7	ATP5J2-PTCD1	4.5	3.78788	0.0561057	28	0	0	8	6	3	0	0	0	0
ENSG00000107672.14	NSMCE4A	459.6	0.391349	0.0561863	581	468	625	489	392	346	490	414	429	362
ENSG00000176454.13	LPCAT4	1000.8	0.762217	0.0562476	1766	1497	2103	300	641	681	843	843	877	457
ENSG00000177971.8	IMP3	195.8	0.483736	0.0562602	264	240	191	204	215	118	146	190	201	189
ENSG00000101417.11	PXMP4	290.9	0.562186	0.0563159	452	284	452	281	247	167	197	206	279	344
ENSG00000089335.20	ZNF302	1397.6	0.432894	0.0564061	1799	1603	1226	1718	1455	1066	1274	1304	1310	1221
ENSG00000236279.6	CLEC2L	16.5	-1.48688	0.0564263	0	10	18	4	10	11	14	42	38	18
ENSG00000164733.20	CTSB	29333.5	-0.754451	0.0566274	14075	19049	40937	11155	23027	58052	30928	50372	31797	13943
ENSG00000154611.14	PSMA8	18.5	-1.4244	0.056736	0	16	23	4	7	16	29	26	37	27
ENSG00000120594.16	PLXDC2	12319.5	-0.62573	0.0567907	10222	12270	4451	6892	12477	14382	14742	20200	17798	9761
ENSG00000164265.8	SCGB3A2	27.3	-1.04772	0.056835	23	20	9	6	29	27	43	24	36	56
ENSG00000139329.4	LUM	22705.9	-0.790343	0.0570415	21314	21578	4148	13187	18956	30065	36194	35311	31650	14656
ENSG00000131069.19	ACSS2	965.7	0.640827	0.0570564	1238	1796	1817	495	532	723	748	870	690	748
ENSG00000163382.11	NAXE	445.3	0.557531	0.0570751	809	387	369	462	551	297	326	543	366	343
ENSG00000180318.3	ALX1	42	1.07775	0.0572243	45	68	134	22	17	17	49	28	16	24
ENSG00000271824.1	AC009014.3	13.3	2.00507	0.0572487	36	34	29	4	4	12	0	10	0	4
ENSG00000111203.12	ITFG2	387	0.491334	0.0573145	526	461	322	390	493	243	336	472	361	266
ENSG00000100596.6	SPTLC2	3222.6	0.492311	0.0573513	4331	3285	6185	1819	3068	1943	2872	3424	2723	2576
ENSG00000170949.17	ZNF160	1121.8	0.430822	0.0574271	1327	1038	1761	823	1390	1030	895	1279	958	717
ENSG00000169641.13	LUZP1	2593	-0.362741	0.0575581	2216	2107	2968	1522	2264	2430	3584	3581	2920	2338
ENSG00000121577.13	POPDC2	70.7	-0.799664	0.0575607	58	50	38	43	55	72	108	172	79	32
ENSG00000144120.12	TMEM177	91.7	0.71808	0.0577593	116	120	94	134	86	30	85	118	82	52
ENSG00000118620.12	ZNF430	459.1	0.43058	0.0577882	513	567	600	419	499	405	321	336	479	452
ENSG00000218891.4	ZNF579	195.5	0.559873	0.0578515	203	195	272	289	177	117	163	168	157	214
ENSG00000176340.3	COX8A	261	0.508987	0.057922	246	264	496	262	244	238	235	267	159	199
ENSG00000163071.10	SPATA18	301	0.752707	0.057945	373	306	275	150	742	153	316	268	209	218
ENSG00000204469.12	PRRC2A	39.3	-1.31262	0.057958	38	37	30	8	4	128	30	16	42	60
ENSG00000154957.13	ZNF18	183.1	0.522142	0.0580387	291	173	240	188	164	140	190	198	154	93
ENSG00000182533.6	CAV3	11.7	-1.83231	0.0580491	0	11	3	0	11	22	18	10	29	13
ENSG00000171017.10	LRRC8E	11.6	1.84202	0.0580628	14	24	14	12	26	9	14	0	3	0
ENSG00000103642.11	LACTB	1191	-0.455853	0.0580674	964	1004	1195	669	1074	1550	1520	1506	1624	804
ENSG00000206073.10	SERPINB4	70.9	-1.41612	0.0581442	6	66	44	16	64	321	74	30	33	55
ENSG00000111859.16	NEDD9	2999.2	-0.779932	0.0582248	1605	2634	1121	1589	3584	2253	3969	2591	7351	3295
ENSG00000143768.12	LEFTY2	8.4	-2.17978	0.0582625	5	10	0	0	0	5	15	11	19	19
ENSG00000101335.9	MYL9	6275.8	-0.742156	0.0584032	4613	3910	1712	4205	7840	7617	8418	6822	11772	5849
ENSG00000127838.13	PNKD	1218.6	0.369079	0.0585489	1441	1652	1618	879	1173	1049	1100	1370	905	999
ENSG00000119227.7	PIGZ	66.3	0.747401	0.0585869	67	87	60	83	109	57	29	43	74	54
ENSG00000050426.15	LETMD1	615.8	0.502077	0.0586231	524	712	1188	670	466	445	531	571	473	578
ENSG00000118454.12	ANKRD13C	955.5	0.382075	0.0586415	848	1001	1427	967	1037	666	866	1055	930	758
ENSG00000153294.11	ADGRF4	80.1	-0.61901	0.0586633	57	61	87	46	56	86	105	158	57	88
ENSG00000213023.10	SYT3	19.1	-1.21865	0.0587419	18	14	15	0	10	21	23	38	27	25
ENSG00000258984.5	UBE2F-SCLY	2.2	-4.58058	0.0588213	0	0	0	0	0	4	6	0	0	12
ENSG00000196646.11	ZNF136	308.9	0.415401	0.058829	274	354	494	259	358	272	262	300	251	265
ENSG00000172318.5	B3GALT1	62.2	0.817111	0.05885	82	66	59	62	117	14	58	57	50	57
ENSG00000104267.9	CA2	564	1.08975	0.0589305	983	1644	789	307	81	110	345	459	617	305
ENSG00000115289.13	PCGF1	371.5	0.404204	0.0589398	387	444	424	365	438	253	337	426	386	255
ENSG00000260691.5	ANKRD20A1	58	0.880525	0.0589489	96	76	123	50	32	33	34	23	37	76
ENSG00000166073.10	GPR176	347.9	-0.680797	0.0589763	318	187	325	269	194	329	323	381	880	273
ENSG00000038945.14	MSR1	4125.1	-0.61044	0.0589913	2511	1923	5654	2034	4028	5889	6291	3951	5194	3776
ENSG00000077463.14	SIRT6	144.7	0.639436	0.0591416	148	126	296	161	136	124	80	187	81	108
ENSG00000108242.12	CYP2C18	334.8	1.2466	0.0591933	574	868	816	45	69	284	254	245	152	41
ENSG00000128886.11	ELL3	2.1	4.57533	0.0591997	6	7	0	0	8	0	0	0	0	0
ENSG00000244187.7	TMEM141	241.2	0.845895	0.059316	232	365	730	93	148	175	171	164	107	227
ENSG00000128595.16	CALU	8413.3	-0.604192	0.0593839	4608	5653	10317	3703	8420	11200	11897	11713	11729	4893
ENSG00000254470.2	AP5B1	259.5	-0.645967	0.0594889	241	136	237	227	144	451	167	377	300	315
ENSG00000042445.13	RETSAT	1088.2	0.62707	0.0595832	1668	1111	1977	852	900	415	539	1393	1033	994
ENSG00000170525.20	PFKFB3	1754.8	-0.423295	0.0595858	1124	1455	1759	1302	1601	1810	1650	2990	1923	1934
ENSG00000183011.13	NAA38	1539.3	0.46697	0.0596083	1430	1495	2135	1656	2030	1135	1731	1202	1076	1503
ENSG00000221955.10	SLC12A8	579.5	-0.555935	0.0596521	626	628	318	268	436	633	627	920	860	479
ENSG00000124678.17	TCP11	26.7	-1.16242	0.0596551	16	26	28	7	7	47	24	10	49	53
ENSG00000115165.9	CYTIP	1506.5	-0.607758	0.0597468	901	1460	1958	736	902	2845	1791	1522	1746	1204
ENSG00000112983.17	BRD8	1258.6	0.310405	0.0597547	1444	1210	1708	1193	1272	1101	1174	1269	1236	979
ENSG00000000971.15	CFH	9532	0.684354	0.0598039	9535	9571	25934	4325	9207	5692	6386	11002	8811	4857
ENSG00000156968.8	MPV17L	26	1.42842	0.0598146	19	24	47	75	20	19	20	18	0	18
ENSG00000125462.16	C1orf61	56.1	-1.03649	0.0598173	32	68	52	10	24	89	69	21	118	78
ENSG00000105131.7	EPHX3	41.5	-1.34881	0.0598975	25	10	6	10	62	35	34	27	63	143
ENSG00000163611.11	SPICE1	1000.6	0.466178	0.0599978	1257	1188	1856	767	676	712	898	1055	906	691
ENSG00000163517.14	HDAC11	328.4	0.791899	0.060084	219	166	554	634	444	158	255	284	224	346
ENSG00000083750.12	RRAGB	383.7	0.410231	0.060191	471	465	405	308	488	241	380	424	343	312
ENSG00000180806.4	HOXC9	53.4	-1.18381	0.0602478	31	59	26	4	40	39	86	36	175	38
ENSG00000198931.10	APRT	565.5	0.522285	0.060252	536	644	1128	582	404	444	435	599	361	522
ENSG00000083782.7	EPYC	51.6	-0.945984	0.0602898	24	65	41	28	14	48	122	42	91	41
ENSG00000042493.15	CAPG	2894.7	-0.637571	0.0602992	2629	1823	4082	1175	1617	5026	4284	3724	2627	1960
ENSG00000204852.15	TCTN1	652.2	0.431978	0.0603151	764	780	727	672	704	464	613	821	396	581
ENSG00000137080.4	IFNA21	14	-2.21982	0.060403	0	19	6	0	0	25	48	8	28	6
ENSG00000157884.10	CIB4	8.9	-1.67986	0.0604994	3	3	10	5	0	8	19	4	21	16
ENSG00000168813.16	ZNF507	1306.7	0.316371	0.0605672	1371	1410	1860	1137	1321	926	1162	1474	1279	1127
ENSG00000204923.3	FBXO48	233.8	0.475707	0.0606205	267	237	317	308	199	186	160	235	216	213
ENSG00000125691.12	RPL23	20927.5	0.511718	0.0606599	18118	22956	26387	30638	21668	14319	20619	14421	19112	21037
ENSG00000242120.3	RP11-231I13.2	25.4	-0.950973	0.0607257	26	22	14	8	15	30	32	22	60	25
ENSG00000142546.13	NOSIP	527.2	0.671963	0.0608554	593	476	791	923	386	381	285	408	366	663
ENSG00000114391.12	RPL24	10300.9	0.658051	0.0608723	7886	9639	24409	13476	7047	6430	7191	7616	7472	11843
ENSG00000128815.19	WDFY4	996.4	-0.507846	0.0610398	995	745	1000	600	676	1483	1035	1754	989	687
ENSG00000211450.9	C11orf31	339.1	0.545255	0.0610573	266	308	526	421	451	347	280	288	223	281
ENSG00000124749.16	COL21A1	609	0.943846	0.061239	811	710	168	360	1843	316	382	531	574	395
ENSG00000182010.10	RTKN2	456.3	-0.770521	0.0612602	463	374	263	73	472	368	831	636	650	433
ENSG00000198919.12	DZIP3	1148	0.557694	0.061371	2150	997	1906	867	836	680	1264	1199	786	795
ENSG00000158517.13	NCF1	227.9	-1.38888	0.0613994	107	40	295	129	74	1072	114	281	24	143
ENSG00000129187.14	DCTD	1037.1	0.429901	0.061433	1121	996	1490	1113	1078	691	856	1403	730	893
ENSG00000119574.12	ZBTB45	147	0.620728	0.061468	166	104	229	160	216	109	91	96	180	119
ENSG00000136059.14	VILL	1825.8	0.996082	0.0615042	4500	1742	4608	264	1092	837	1952	1671	853	739
ENSG00000024862.17	CCDC28A	348.8	0.495419	0.0615229	480	331	428	447	313	251	318	239	322	359
ENSG00000120658.13	ENOX1	224.2	-0.619416	0.0615738	266	182	114	98	192	219	319	421	252	179
ENSG00000112293.14	GPLD1	76.1	0.703533	0.0616738	149	70	58	81	105	73	61	55	46	63
ENSG00000206530.10	CFAP44	945.2	0.495641	0.0616854	1603	1187	1368	705	606	607	940	844	894	698
ENSG00000187498.14	COL4A1	23570.3	-0.652396	0.0619259	10750	17221	15754	14837	28103	24841	25483	50546	33289	14879
ENSG00000071082.10	RPL31	41379.5	0.559743	0.0619594	42394	53335	44226	63417	36322	22345	37141	29430	38734	46451
ENSG00000123836.14	PFKFB2	1221.8	0.730097	0.0619944	1292	1570	3559	632	604	777	1122	985	1003	674
ENSG00000115828.15	QPCT	400.5	-0.662121	0.0620627	490	361	217	197	245	557	714	630	263	331
ENSG00000122786.19	CALD1	32955.1	-0.692008	0.0621156	29823	31350	9929	18288	30694	34980	48942	50212	55489	19844
ENSG00000135048.13	TMEM2	4907.1	-0.458292	0.0622508	5087	5347	4120	3049	2600	4527	5706	5757	7851	5027
ENSG00000189420.8	ZFP92	169.5	-0.807538	0.062324	115	133	36	112	185	142	269	216	325	162
ENSG00000283703.2	RP11-680F20.6	10.4	1.60103	0.0623693	21	6	27	4	20	6	9	4	7	0
ENSG00000125772.12	GPCPD1	1642.6	-0.532434	0.0624646	1157	998	2436	853	1211	2431	2116	2180	1668	1376
ENSG00000148308.17	GTF3C5	578.1	0.434995	0.0624976	522	695	799	632	595	446	461	714	385	532
ENSG00000144810.15	COL8A1	5477.8	-0.907724	0.062609	2397	2945	2332	1460	8995	6177	6985	7047	13312	3128
ENSG00000198015.12	MRPL42	1633.6	0.513216	0.0626512	1461	2131	3538	1081	1340	1085	1340	1593	1416	1351
ENSG00000124203.6	ZNF831	243.8	-0.633865	0.0626593	133	218	356	126	118	376	230	290	375	216
ENSG00000088002.11	SULT2B1	38.9	-1.09362	0.0630268	10	14	26	11	58	24	66	62	38	80
ENSG00000166448.14	TMEM130	329	1.20193	0.0630448	1299	542	50	85	317	285	268	143	124	177
ENSG00000167613.15	LAIR1	108.1	-1.4055	0.0630456	108	31	129	30	5	203	20	81	407	67
ENSG00000111886.10	GABRR2	24.3	-0.985658	0.0631194	11	14	21	20	13	45	11	38	34	36
ENSG00000151023.16	ENKUR	107.6	-0.767713	0.0631528	108	84	99	35	68	113	272	104	73	120
ENSG00000112096.17	SOD2	6950.8	-0.906545	0.0631892	2199	2486	7372	7645	3481	17743	4506	12652	6076	5348
ENSG00000144644.14	GADL1	86.9	-0.776569	0.0632372	83	89	33	50	55	70	126	68	184	111
ENSG00000166147.13	FBN1	12622.8	-0.717907	0.063291	6858	11070	4540	5917	16796	11678	13297	23162	21862	11048
ENSG00000167130.17	DOLPP1	260	0.524346	0.0633745	361	289	398	235	238	274	222	209	130	244
ENSG00000148291.9	SURF2	302.1	0.522644	0.0633935	316	438	269	383	321	162	317	275	283	257
ENSG00000253719.3	ATXN7L3B	1601.4	0.423095	0.0634192	1834	2125	2464	1200	1404	907	1240	1871	1492	1477
ENSG00000168930.13	TRIM49	23.4	-1.12045	0.0634522	31	13	13	8	8	31	54	11	43	22
ENSG00000158825.5	CDA	130.7	-1.13791	0.0634984	30	12	152	38	169	192	298	158	80	178
ENSG00000108932.11	SLC16A6	317.2	-1.02382	0.0636313	159	171	497	74	161	665	828	297	230	90
ENSG00000104447.12	TRPS1	2639.9	-0.528951	0.0636497	2092	2030	1979	1290	3018	2622	3776	4246	3571	1775
ENSG00000141698.16	NT5C3B	375	0.449107	0.0637445	361	334	502	433	478	250	292	378	380	342
ENSG00000162851.7	TFB2M	296.1	0.572457	0.0637881	530	243	485	300	195	205	220	214	297	272
ENSG00000140263.13	SORD	478.1	0.604014	0.0639332	701	970	381	439	335	277	444	466	349	419
ENSG00000151577.12	DRD3	18.3	-1.48015	0.0639386	9	11	10	0	18	21	49	5	29	31
ENSG00000118894.14	EEF2KMT	76.4	0.667251	0.064076	101	86	88	120	60	63	42	92	68	44
ENSG00000164258.11	NDUFS4	861.2	0.344852	0.0641555	888	1043	1069	827	888	676	922	864	649	786
ENSG00000074803.18	SLC12A1	187.5	-0.617269	0.064371	151	244	176	60	102	252	231	237	254	168
ENSG00000269693.1	CTD-2192J16.20	14.9	1.14433	0.0644445	33	18	33	8	10	4	12	14	8	9
ENSG00000188909.4	BSX	2.3	4.5603	0.0646562	3	0	16	0	4	0	0	0	0	0
ENSG00000119471.14	HSDL2	1151.5	0.469478	0.0647538	1228	1039	1676	1304	1321	838	1195	763	914	1237
ENSG00000062282.14	DGAT2	189.4	-0.77059	0.0647758	215	145	146	98	92	435	94	258	174	237
ENSG00000131115.15	ZNF227	449.9	0.431398	0.0648011	478	497	582	366	610	295	517	404	336	414
ENSG00000100314.3	CABP7	29.4	-1.06018	0.0648177	26	24	18	18	6	16	77	44	19	46
ENSG00000255833.1	TIFAB	32.3	0.9914	0.0649425	46	36	69	38	24	40	17	31	16	6
ENSG00000135185.11	TMEM243	416.3	0.471027	0.0650259	373	505	586	543	353	378	415	414	308	288
ENSG00000105202.8	FBL	1260.9	0.540597	0.0650656	1446	1442	2438	1282	786	712	963	1168	945	1427
ENSG00000184730.10	APOBR	881.1	-0.696711	0.065105	847	493	749	667	537	2075	1085	1157	619	582
ENSG00000105509.10	HAS1	56.5	-1.51103	0.0651154	23	18	8	19	72	16	7	67	80	255
ENSG00000176715.15	ACSF3	599	0.407897	0.0651368	643	669	779	656	592	540	368	669	567	507
ENSG00000174015.9	SPERT	11.8	-1.40249	0.065254	14	8	4	0	6	10	18	19	16	23
ENSG00000173218.14	VANGL1	676.4	-0.566652	0.0653348	434	505	911	412	403	409	894	879	1228	689
ENSG00000166856.2	GPR182	32.7	1.00169	0.065435	42	66	35	40	28	12	22	58	14	10
ENSG00000164172.18	MOCS2	962.3	0.453989	0.0654577	858	937	1233	936	1472	763	1058	800	779	787
ENSG00000078814.15	MYH7B	112.1	0.580323	0.0654632	133	118	129	142	132	104	76	141	58	88
ENSG00000177700.5	POLR2L	1902.5	0.525014	0.0656782	1649	1580	3916	2346	1565	1691	1682	1668	1587	1341
ENSG00000131910.4	NR0B2	131	2.24876	0.0656953	276	125	504	180	0	7	46	50	6	116
ENSG00000087299.11	L2HGDH	262.5	0.45396	0.0658901	259	318	362	300	242	151	301	246	228	218
ENSG00000138646.8	HERC5	744.4	-0.695337	0.0660671	452	471	918	464	451	870	1490	1455	411	462
ENSG00000143458.11	GABPB2	952.7	0.489198	0.0661175	1691	892	1253	635	1007	660	597	1123	935	734
ENSG00000197937.12	ZNF347	702.6	0.436512	0.0661558	1052	610	950	521	830	445	693	831	528	566
ENSG00000167657.13	DAPK3	684.9	-0.44389	0.06617	460	441	838	498	593	705	710	826	1054	724
ENSG00000122188.12	LAX1	209.2	-0.798145	0.0662422	254	189	200	71	58	456	210	184	278	192
ENSG00000147027.3	TMEM47	1976	1.17055	0.0662924	972	823	10263	400	1566	1734	854	746	1471	931
ENSG00000107223.12	EDF1	6640.1	0.572996	0.0663198	5217	7244	10508	10727	5044	4481	5921	5528	4638	7093
ENSG00000130707.17	ASS1	2049.4	0.896364	0.0663489	1561	958	7669	1305	2032	1893	1620	901	873	1682
ENSG00000147324.10	MFHAS1	911.6	-0.596323	0.0663767	1285	645	788	420	440	1124	981	1132	1610	691
ENSG00000159069.13	FBXW5	929.5	0.547477	0.0664991	902	1070	1417	1350	659	742	581	957	629	988
ENSG00000172809.12	RPL38	11320.2	0.431822	0.066527	11146	13201	15572	14210	9481	8433	8455	10059	10589	12056
ENSG00000110011.13	DNAJC4	272	0.765447	0.0665445	293	278	245	619	220	179	182	199	160	345
ENSG00000174279.4	EVX2	23.2	-1.38448	0.0665545	0	6	26	12	19	28	28	17	46	50
ENSG00000162924.14	REL	2163.5	-0.314269	0.0666753	1771	2122	1936	1569	1946	2135	2477	3104	2445	2130
ENSG00000162493.16	PDPN	1054.7	-0.915963	0.0668523	428	668	345	429	1635	2484	1481	1218	1345	514
ENSG00000107864.14	CPEB3	500.3	0.548127	0.0668714	545	333	710	561	758	308	404	414	409	561
ENSG00000131668.13	BARX1	23.2	-1.96969	0.0668929	8	5	26	10	0	108	0	32	14	29
ENSG00000140988.15	RPS2	17292.1	0.651347	0.0669143	12712	20056	25304	31481	13197	11054	13576	15302	9625	20614
ENSG00000172466.15	ZNF24	3623.2	0.477952	0.0669652	6419	2768	5543	2823	3267	2996	2948	4131	2625	2712
ENSG00000139187.9	KLRG1	103.7	-0.625875	0.0670038	113	108	87	34	61	140	161	134	104	95
ENSG00000127951.6	FGL2	5319.4	0.699052	0.0670857	4098	5613	12015	2545	8602	6211	4046	4355	3069	2640
ENSG00000185052.11	SLC24A3	221.8	-0.604945	0.0672135	261	230	165	81	125	250	325	339	292	150
ENSG00000276087.1	RP11-507M3.1	7.2	2.25371	0.0672229	21	14	19	6	0	4	0	0	4	4
ENSG00000256087.6	ZNF432	456.6	0.401094	0.0673122	484	530	784	362	400	345	421	499	434	307
ENSG00000110066.14	KMT5B	2597.1	0.312549	0.0674411	3062	2771	3226	2679	2335	2086	2276	2741	2275	2520
ENSG00000142233.11	NTN5	11.2	-1.21521	0.0676812	4	8	6	3	12	17	13	10	17	22
ENSG00000121351.7	IAPP	283.8	2.00102	0.0677358	187	603	19	1336	49	29	76	162	53	324
ENSG00000213996.12	TM6SF2	28	1.23844	0.0677982	46	101	32	7	10	15	18	17	25	9
ENSG00000182993.3	C12orf60	111.3	0.603237	0.0678385	100	109	189	106	159	100	78	91	60	121
ENSG00000198807.12	PAX9	82.5	0.907166	0.0679225	73	109	47	62	236	56	63	37	62	80
ENSG00000114120.11	SLC25A36	2564.3	0.442862	0.0679688	2040	2843	4621	2820	2187	1880	2284	2609	2080	2279
ENSG00000100867.14	DHRS2	167.5	1.38606	0.0680063	89	74	321	628	56	23	290	45	33	116
ENSG00000204237.4	OXLD1	134	0.516789	0.0680159	155	124	193	189	108	109	119	137	111	95
ENSG00000196660.10	SLC30A10	71.5	-0.685016	0.0682717	51	65	64	18	72	94	100	101	63	87
ENSG00000198944.5	SOWAHA	46.9	0.993717	0.0683196	70	103	89	28	22	10	29	23	43	52
ENSG00000186854.10	TRABD2A	444	0.878283	0.0685174	394	770	1289	117	325	144	395	333	236	437
ENSG00000176920.11	FUT2	1122.5	0.840265	0.068547	2504	1941	2012	420	334	589	1208	822	759	636
ENSG00000095059.15	DHPS	358.3	0.418272	0.0686464	447	386	532	340	309	300	223	423	304	319
ENSG00000164306.10	PRIMPOL	298.7	0.44351	0.0686867	315	377	333	315	338	216	212	358	216	307
ENSG00000147570.9	DNAJC5B	137.9	-0.729394	0.0687974	142	93	155	47	81	238	258	163	81	121
ENSG00000136869.14	TLR4	2143.3	-0.531339	0.0688584	1560	1542	1954	1460	2069	3954	2340	2020	2770	1764
ENSG00000156170.12	NDUFAF6	391.5	0.562403	0.0688693	353	296	515	391	730	326	317	287	350	350
ENSG00000222046.2	DCDC2B	36.5	0.877396	0.0690048	24	42	37	80	44	22	32	36	30	18
ENSG00000101076.16	HNF4A	949.6	0.757901	0.0695371	1462	1409	1807	1015	239	644	673	842	438	967
ENSG00000214026.10	MRPL23	59.1	0.867165	0.0695616	74	83	101	61	62	73	14	36	25	62
ENSG00000137825.10	ITPKA	66.7	0.792238	0.0695805	76	136	56	63	81	42	24	98	37	54
ENSG00000248712.7	CCDC153	29.9	-1.03661	0.0696929	16	29	20	18	11	27	79	56	10	33
ENSG00000170476.15	MZB1	299.7	-0.877242	0.0697158	339	188	223	225	79	764	186	251	226	516
ENSG00000161960.14	EIF4A1	81.2	0.55217	0.0697333	95	102	110	78	87	65	66	93	81	35
ENSG00000115268.9	RPS15	16546.6	0.516139	0.0697545	14519	18894	18163	26418	16328	11469	17589	13395	12705	15986
ENSG00000171853.15	TRAPPC12	190.7	0.460027	0.0697938	201	238	252	165	232	200	119	176	154	170
ENSG00000136938.8	ANP32B	4699.6	0.329021	0.0697942	4505	5090	6571	4849	4580	3454	4114	4706	4746	4381
ENSG00000175390.13	EIF3F	2642	0.533391	0.069949	3318	2770	2283	3630	3176	1495	2096	2119	2354	3179
ENSG00000041982.15	TNC	1945.1	-0.900235	0.0699795	359	515	1298	1172	3055	2266	1657	3453	3013	2663
ENSG00000142025.15	DMRTC2	18.4	-1.10624	0.0699846	13	4	23	8	10	28	12	19	44	23
ENSG00000023902.13	PLEKHO1	963.1	-0.616087	0.0700977	723	556	1002	514	920	1642	686	1512	1474	602
ENSG00000196843.15	ARID5A	598.9	-0.577492	0.0702601	283	334	697	385	644	842	499	796	858	651
ENSG00000132321.16	IQCA1	171.4	-0.569666	0.0703403	189	90	93	136	156	229	227	224	194	176
ENSG00000173212.4	MAB21L3	31	-1.2947	0.0703583	10	32	14	0	32	50	64	48	23	37
ENSG00000005700.14	IBTK	4201.5	0.388543	0.0704544	4363	5089	7406	3435	3300	3661	3921	3700	3804	3336
ENSG00000155249.5	OR4K1	39	-1.16542	0.0704657	4	28	32	8	47	58	63	17	63	70
ENSG00000138670.17	RASGEF1B	1179.4	-0.573576	0.0704759	1145	1428	881	434	796	1380	1306	1042	2132	1250
ENSG00000197586.12	ENTPD6	746.7	0.625185	0.0705016	910	710	1824	617	423	383	520	963	628	489
ENSG00000091972.18	CD200	433.7	-0.526156	0.0705081	446	367	306	164	451	534	442	643	601	383
ENSG00000162543.5	UBXN10	174.3	-0.784269	0.0705197	132	68	93	111	208	144	435	177	137	238
ENSG00000137269.14	LRRC1	724.4	0.494278	0.0707225	840	989	1309	412	674	638	448	600	711	623
ENSG00000182348.6	ZNF804B	83.2	-0.570569	0.0707456	78	91	64	37	59	85	125	81	106	106
ENSG00000152595.16	MEPE	31.2	-1.32997	0.070764	35	33	17	4	0	34	57	45	39	48
ENSG00000166788.9	SAAL1	303	0.426435	0.0707678	295	371	470	300	276	240	325	230	239	284
ENSG00000183682.7	BMP8A	26.8	-0.95269	0.0707923	11	29	30	4	17	40	30	43	27	37
ENSG00000104886.11	PLEKHJ1	483.3	0.582125	0.0708225	608	596	687	686	252	310	309	563	347	475
ENSG00000147475.14	ERLIN2	1717.4	0.4367	0.0709222	1753	2359	2008	1436	2076	967	1489	2217	1228	1641
ENSG00000121486.11	TRMT1L	823.7	0.414387	0.0709232	1285	989	977	503	877	601	714	952	689	650
ENSG00000147586.9	MRPS28	66.8	0.657691	0.0711497	82	81	131	46	66	44	46	69	31	72
ENSG00000121879.4	PIK3CA	2223.8	0.444381	0.071164	2146	2007	3877	1717	2892	1729	2053	1837	2470	1510
ENSG00000204856.11	FAM216A	149	0.583134	0.071164	209	142	302	90	147	96	128	97	170	109
ENSG00000213672.7	NCKIPSD	646.7	0.500366	0.0713106	574	726	748	691	935	292	605	667	687	542
ENSG00000168509.19	HFE2	17.3	-1.10385	0.0713461	20	5	4	10	14	24	29	16	22	29
ENSG00000169976.6	SF3B5	656.4	0.490221	0.0713528	717	547	1084	876	535	637	613	604	466	485
ENSG00000130477.15	UNC13A	260.4	0.663252	0.0713558	343	359	550	203	128	107	225	288	157	244
ENSG00000188089.13	PLA2G4E	23.9	-1.14953	0.0715093	12	33	12	6	11	70	35	25	21	14
ENSG00000133985.2	TTC9	412	-0.642391	0.0715392	469	204	327	187	362	453	431	1019	358	310
ENSG00000145817.16	YIPF5	1741.7	0.345614	0.0715847	1757	1617	2572	1699	1922	1671	1605	1657	1539	1378
ENSG00000120805.13	ARL1	2763.4	0.455149	0.0715866	2712	3091	5577	2360	2082	2379	2503	2935	1986	2009
ENSG00000169203.16	RP11-231C14.4	169.3	0.710793	0.071624	205	380	192	74	184	114	89	204	165	86
ENSG00000172935.8	MRGPRF	28.9	-1.41294	0.0716928	9	23	0	16	26	67	10	52	52	34
ENSG00000118231.4	CRYGD	2.1	-4.44317	0.0717039	0	0	0	0	0	0	0	4	8	9
ENSG00000108561.8	C1QBP	880	0.588559	0.0717509	759	1280	1936	745	514	541	767	1021	527	710
ENSG00000133115.11	STOML3	23.4	-1.20969	0.0717877	30	14	13	4	10	32	23	7	64	37
ENSG00000138434.16	SSFA2	12303.4	0.586814	0.0718412	11872	13085	14352	14111	18632	7593	7428	7476	18684	9801
ENSG00000196832.4	OR11G2	30.2	-0.907003	0.0718952	32	19	27	16	10	39	68	24	23	44
ENSG00000181634.7	TNFSF15	373	-0.809177	0.0719177	418	456	198	145	132	920	280	510	371	300
ENSG00000083123.14	BCKDHB	418.9	0.448543	0.07195	422	644	571	400	340	272	324	401	361	454
ENSG00000111348.8	ARHGDIB	3837.8	-0.433355	0.072074	3788	3564	3761	2345	2527	5352	4996	5387	4029	2629
ENSG00000258405.9	ZNF578	53.8	-0.734924	0.0721626	40	61	18	26	50	59	69	66	79	70
ENSG00000275464.4	CH507-9B2.5	110.8	0.749147	0.0721946	155	99	273	121	44	101	59	99	82	75
ENSG00000005448.16	WDR54	190.3	0.593932	0.0722358	232	150	377	162	210	106	244	162	102	158
ENSG00000169967.16	MAP3K2	6985.1	-0.388639	0.072315	5918	6775	7155	3944	5765	8651	8035	10140	8416	5052
ENSG00000100629.16	C14orf145	1103.3	-0.432355	0.0723773	842	916	1271	712	883	1707	1244	1158	1355	945
ENSG00000156535.13	CD109	1378.7	-0.714032	0.0725367	710	853	1335	388	1792	886	2149	1590	2723	1361
ENSG00000162951.10	LRRTM1	49.7	1.26266	0.0726287	18	61	22	32	212	45	26	14	22	45
ENSG00000015479.18	MATR3	562.3	0.366532	0.0726838	738	676	621	509	551	480	433	648	580	387
ENSG00000132507.17	EIF5A	1189.4	0.747666	0.0727272	748	1056	3833	1052	789	954	578	1083	721	1080
ENSG00000204172.12	AGAP9	149.4	0.967251	0.072749	418	24	286	143	116	137	97	88	96	89
ENSG00000134758.13	RNF138	894.2	0.595928	0.0727559	1788	752	1670	623	524	641	837	877	548	682
ENSG00000205426.10	KRT81	28.3	-1.53708	0.0728019	16	7	20	12	14	5	160	32	6	11
ENSG00000170632.13	ARMC10	266.8	0.436079	0.0729875	269	265	495	223	262	183	206	279	237	249
ENSG00000169953.11	HSFY2	2.2	-4.41562	0.0730432	0	0	0	0	0	0	6	10	6	0
ENSG00000131042.14	LILRB2	38.5	-1.53676	0.0730665	26	31	4	5	32	182	14	66	17	8
ENSG00000283384.1	RP11-153I24.5	49.1	-0.856762	0.0730994	64	43	34	15	17	51	113	53	41	60
ENSG00000166946.13	CCNDBP1	953	0.395198	0.0732033	1438	1044	1042	971	815	697	938	792	863	930
ENSG00000081386.12	ZNF510	863	0.374047	0.0733352	1141	969	887	874	885	603	900	855	666	850
ENSG00000197321.14	SVIL	4665.5	-0.622202	0.0733634	4839	3800	1822	3495	3378	3305	4626	10740	6086	4564
ENSG00000178732.5	GP5	22.9	0.918557	0.0733679	47	17	26	22	35	10	18	14	28	12
ENSG00000183621.15	ZNF438	754	-0.5967	0.0733884	429	524	1013	340	667	1324	729	969	1023	522
ENSG00000173992.8	CCS	272.9	0.504922	0.0734446	315	225	409	384	226	201	202	321	209	237
ENSG00000075568.16	TMEM131	3218.1	0.408451	0.0735491	3530	3057	6201	2657	2708	2474	2642	3491	2636	2785
ENSG00000155463.12	OXA1L	2767.4	0.405214	0.0735917	2889	3035	3202	3727	2458	2078	2229	2847	2688	2521
ENSG00000113657.12	DPYSL3	6406.9	-0.669779	0.0736144	4740	4862	2590	2830	8637	7221	7850	8677	12091	4571
ENSG00000101391.20	CDK5RAP1	423.9	0.408068	0.0736239	489	476	679	381	345	303	360	539	388	279
ENSG00000145741.15	BTF3	7346.1	0.364911	0.0737976	7663	8795	9550	7959	6551	5991	6578	7209	5382	7783
ENSG00000166822.12	TMEM170A	763.2	0.463792	0.0738512	924	878	1479	444	675	632	598	742	743	517
ENSG00000085982.13	USP40	1177.7	0.371852	0.0738736	1361	1278	1262	1212	1369	793	1171	1099	994	1238
ENSG00000067840.12	PDZD4	139	1.10714	0.0739207	112	128	58	44	578	61	73	161	80	95
ENSG00000189067.12	LITAF	4313.8	-0.611795	0.0739651	3547	2725	4183	2719	3593	9625	3636	6259	3624	3227
ENSG00000080546.13	SESN1	1219.9	0.77652	0.0740243	1306	1842	484	1737	2089	466	1037	705	1131	1402
ENSG00000174586.10	ZNF497	25.9	0.879349	0.0741076	32	23	41	22	47	25	12	31	11	15
ENSG00000157259.7	GATAD1	1180.5	0.359749	0.0742465	1565	1305	1356	1172	1084	919	900	1438	945	1121
ENSG00000144583.4	2022-03-04	38.3	0.930483	0.0743724	58	55	71	41	24	17	29	34	7	47
ENSG00000254245.2	PCDHGA3	77.2	0.950998	0.0744296	183	88	22	71	134	47	39	78	29	81
ENSG00000157227.12	MMP14	6503.4	-0.595602	0.0744501	3461	4002	8556	2900	6403	7851	8925	10153	9200	3583
ENSG00000137504.13	CREBZF	1940.1	0.33914	0.0744857	2079	2248	2619	1832	1811	1478	1418	2407	1942	1567
ENSG00000185304.14	RGPD2	80.6	-0.843272	0.0745054	65	52	62	75	30	195	64	62	70	131
ENSG00000172967.7	XKR3	40.9	-0.739363	0.0745201	26	43	39	17	27	54	63	30	46	64
ENSG00000171806.11	METTL18	193.1	0.511888	0.074524	317	255	208	137	196	142	136	227	205	108
ENSG00000167565.12	SERTAD3	241.5	-0.606711	0.074568	175	197	277	68	221	196	253	406	408	214
ENSG00000100368.13	CSF2RB	747	-0.963825	0.0745802	516	324	806	462	422	2723	453	1044	392	328
ENSG00000137731.13	FXYD2	77.4	1.09298	0.0747406	80	220	20	156	31	33	39	98	53	44
ENSG00000140961.12	OSGIN1	63.9	0.664463	0.074968	69	69	125	56	67	42	24	78	61	48
ENSG00000196865.4	NHLRC2	2585	0.390862	0.0750153	2706	2908	4359	1674	2825	1629	2361	2763	2364	2261
ENSG00000134809.8	TIMM10	437.7	-0.515272	0.0750581	264	332	409	271	456	422	366	831	636	390
ENSG00000163581.13	SLC2A2	131.1	0.899469	0.0751616	104	454	90	105	90	67	131	65	86	119
ENSG00000189058.8	APOD	26842.1	1.87576	0.0752988	14967	18826	1363	5881	164135	5187	8202	18269	23897	7694
ENSG00000146842.16	TMEM209	516.9	0.347518	0.0753791	624	489	761	523	445	415	496	501	455	460
ENSG00000175505.10	CLCF1	167.8	-0.652014	0.0756804	132	57	167	79	196	140	173	314	209	211
ENSG00000106819.11	ASPN	2896.5	-0.863935	0.0757092	2736	3565	479	1807	1101	3454	3941	7527	2575	1780
ENSG00000174226.8	SNX31	38.3	-0.760209	0.0757331	23	32	29	22	33	50	69	23	54	48
ENSG00000221909.2	FAM200A	290.6	0.400676	0.075789	330	359	337	273	319	236	226	337	197	292
ENSG00000128245.14	YWHAH	2651.6	-0.372723	0.0757916	2483	1815	2751	2074	2064	2823	3103	4089	3251	2063
ENSG00000168036.17	CTNNB1	9187.9	-0.342919	0.0758739	7810	8433	8922	6267	7902	8235	10869	11697	13807	7937
ENSG00000170832.12	USP32	2082.6	-0.487806	0.0759538	1565	1557	2184	1025	2143	3029	2359	3106	2465	1393
ENSG00000186924.3	KRTAP22-1	6.1	-2.25893	0.0759921	4	0	0	0	6	18	3	18	9	3
ENSG00000261701.6	HPR	32.4	1.13433	0.0761068	11	31	23	44	107	17	25	22	12	32
ENSG00000196531.10	NACA	8171.1	0.448468	0.0761358	6791	10624	14289	8114	6710	5639	6708	7430	6457	8949
ENSG00000075073.14	TACR2	30	-1.20511	0.0761848	27	13	17	6	28	76	25	6	68	34
ENSG00000168818.9	STX18	1067.1	0.390961	0.0763286	1254	1181	1527	1092	859	792	1052	1376	778	760
ENSG00000167261.13	DPEP2	127	-0.684717	0.0763409	96	69	102	120	85	282	132	168	107	109
ENSG00000124535.15	WRNIP1	913.8	0.435061	0.0763621	1064	905	1373	1138	654	692	657	1028	829	798
ENSG00000153046.17	CDYL	999	0.42798	0.0763759	964	1006	1031	1040	1535	895	855	1011	803	850
ENSG00000177030.16	DEAF1	227.4	0.441925	0.0765716	218	203	316	244	299	201	177	246	169	201
ENSG00000006659.12	LGALS14	7.6	-2.05374	0.0765843	0	0	8	0	7	15	14	5	11	16
ENSG00000123500.9	COL10A1	7220.3	-0.950239	0.0766524	6165	7616	1249	1297	7495	11013	15869	8770	9905	2824
ENSG00000169071.14	ROR2	416.3	-0.622815	0.0767911	472	316	218	246	314	457	542	875	518	205
ENSG00000182986.13	ZNF320	43	0.83702	0.0768736	48	26	130	30	41	22	36	40	26	31
ENSG00000110324.10	IL10RA	847.6	-0.558224	0.0769755	538	436	890	715	723	1173	589	1469	1187	756
ENSG00000185689.16	C6orf201	31	1.05095	0.0769951	67	36	50	11	46	22	20	4	25	29
ENSG00000165566.12	AMER2	81.8	-0.736841	0.07715	70	72	57	34	70	91	142	61	57	164
ENSG00000196209.12	SIRPB2	146.9	-0.752251	0.0771545	83	58	144	88	162	257	269	96	203	109
ENSG00000177576.11	C18orf32	77	0.676263	0.0771568	62	67	106	84	146	68	52	44	70	71
ENSG00000014123.9	UFL1	2368.2	0.314452	0.077167	2625	2448	3069	2513	2157	2000	2038	2794	2019	2019
ENSG00000082781.11	ITGB5	2538.3	-0.443938	0.0772989	2569	1740	2324	1421	2373	2199	2806	3762	4190	1999
ENSG00000177181.14	RIMKLA	164.3	0.769893	0.0773523	257	152	430	98	107	85	158	73	92	191
ENSG00000135052.16	GOLM1	11176.2	0.696903	0.0774008	26390	15169	15695	7110	4177	6989	10844	10759	9551	5078
ENSG00000214046.8	SMIM7	606.5	0.453697	0.0774053	725	609	644	835	586	360	549	614	526	617
ENSG00000162727.3	OR2M5	11.7	-1.39934	0.0774574	6	12	10	4	0	14	32	9	16	14
ENSG00000213471.10	TTLL13	7.6	-1.73106	0.077524	0	5	9	0	4	14	11	6	13	14
ENSG00000026036.22	RTEL1-TNFRSF6B	43.1	0.818271	0.0775927	57	33	100	43	41	53	30	35	16	23
ENSG00000161277.10	THAP8	123.1	0.623104	0.0776009	143	79	181	98	232	98	96	95	132	77
ENSG00000261649.6	RP11-483E23.8	19.4	-1.05232	0.0776592	25	18	10	3	7	33	18	23	31	26
ENSG00000254093.8	CTD-2135J3.2	142.3	-0.672687	0.0776917	127	102	140	86	70	91	149	396	139	123
ENSG00000075415.12	SLC25A3	3324.6	0.455106	0.0777771	2577	3961	5860	3894	2562	2487	2782	3552	2611	2960
ENSG00000131127.13	ZNF141	815.4	0.357521	0.0777778	881	1003	844	919	807	688	656	921	749	686
ENSG00000198920.9	KIAA0753	719.9	0.427043	0.0778513	846	841	1293	511	589	566	541	899	567	546
ENSG00000167766.18	ZNF83	2240.7	0.515912	0.0779147	3852	1901	3499	1403	2431	2414	1934	2227	1445	1301
ENSG00000095261.13	PSMD5	1156.9	0.3757	0.0780069	1195	1180	1816	1180	1070	1038	1109	894	984	1103
ENSG00000143258.15	USP21	343.2	0.513857	0.0780185	656	305	389	249	380	243	268	453	238	251
ENSG00000165795.23	NDRG2	1047	0.937781	0.0780462	1128	1273	245	907	3083	292	751	1111	678	1002
ENSG00000170545.16	SMAGP	809.5	0.798725	0.0780485	1136	1068	2317	300	334	341	846	738	635	380
ENSG00000188243.12	COMMD6	3067.6	0.380185	0.0780886	4045	3275	3328	3150	3177	2112	3294	2316	3045	2934
ENSG00000134056.11	MRPS36	133	0.735457	0.0782537	154	88	348	98	146	132	112	51	120	81
ENSG00000163378.13	EOGT	841.5	-0.48035	0.0782611	705	445	1000	520	773	1076	912	953	1338	693
ENSG00000126838.9	PZP	271.5	-0.566034	0.0783733	199	281	281	137	161	199	329	554	394	180
ENSG00000140285.9	FGF7	2764	-0.74691	0.0784032	2264	1155	818	1887	3654	3883	1840	4403	4488	3248
ENSG00000114790.12	ARHGEF26	31.1	-1.18201	0.0785188	19	12	18	3	39	11	22	69	78	40
ENSG00000164485.14	IL22RA2	41	-0.933731	0.0785306	16	33	38	15	38	78	75	15	55	47
ENSG00000086991.12	NOX4	712	-0.726588	0.0785419	575	563	468	199	820	972	1027	570	1525	401
ENSG00000221983.7	UBA52	5754.6	0.480818	0.0785698	5657	4937	8537	8000	5718	5234	4248	4423	4580	6212
ENSG00000198429.9	ZNF69	260.1	0.616161	0.0787739	427	381	229	352	150	153	266	165	251	227
ENSG00000100564.8	PIGH	119.5	0.481359	0.0788659	145	127	208	83	126	95	87	129	83	112
ENSG00000164168.7	TMEM184C	1550.9	0.316033	0.0789743	1758	1709	2021	1465	1465	1168	1712	1655	1180	1376
ENSG00000131400.7	NAPSA	26.5	1.29281	0.0789974	50	23	13	24	75	34	5	26	3	12
ENSG00000232629.8	HLA-DQB2	2.5	4.84411	0.0790015	11	0	0	0	14	0	0	0	0	0
ENSG00000183833.16	MAATS1	514.3	0.743974	0.0790533	386	461	1082	765	441	183	441	718	178	488
ENSG00000155090.14	KLF10	3329.2	-0.492678	0.0792875	2664	1979	2315	3553	2588	2929	4164	5765	3585	3750
ENSG00000196778.3	OR52K1	61.5	-0.857855	0.0795466	62	55	63	18	24	149	84	42	54	64
ENSG00000204954.9	C12orf73	134	0.489962	0.079595	159	132	216	107	159	132	108	107	143	77
ENSG00000156282.4	CLDN17	9.4	-1.48976	0.0796435	4	12	4	4	0	12	14	10	26	8
ENSG00000277288.3	C10orf142	5.9	2.48358	0.0797148	12	15	0	14	8	0	0	6	0	4
ENSG00000184857.7	TMEM186	74.3	0.506166	0.079726	106	71	89	83	76	48	71	82	67	50
ENSG00000001630.15	CYP51A1	73.4	-1.04042	0.0797825	32	25	55	70	37	23	45	259	136	52
ENSG00000197181.11	PIWIL2	117.8	0.820297	0.0798766	109	101	146	292	80	109	93	90	45	113
ENSG00000142408.4	CACNG8	92.1	1.03132	0.0799185	251	29	270	32	43	45	69	56	56	70
ENSG00000135925.8	WNT10A	122.6	-1.08411	0.0799236	63	20	200	11	95	51	191	292	200	103
ENSG00000203740.3	METTL11B	22.2	-0.903718	0.0801643	17	23	12	8	16	30	45	16	24	31
ENSG00000054938.15	CHRDL2	48.8	-1.18144	0.0801692	6	24	12	75	20	131	49	56	48	67
ENSG00000137507.11	LRRC32	1360.3	-0.755475	0.0802181	1377	1202	517	526	1170	1209	897	3984	1860	861
ENSG00000138685.14	FGF2	695.6	1.08062	0.0803244	251	268	1892	180	2081	242	343	509	869	321
ENSG00000131373.14	HACL1	533.9	0.411958	0.0803542	513	463	871	606	534	452	426	567	420	487
ENSG00000171497.4	PPID	1191.9	0.44071	0.0804224	1355	1276	2259	1079	799	860	924	1405	1069	893
ENSG00000171466.9	ZNF562	1473.1	0.381153	0.0804694	1443	1781	2645	1097	1270	1059	1358	1534	1310	1234
ENSG00000122140.10	MRPS2	271.7	0.580862	0.080582	240	451	458	286	173	183	160	264	188	314
ENSG00000108797.11	CNTNAP1	277.9	-0.540123	0.0806211	268	163	249	128	287	205	261	525	397	296
ENSG00000196371.3	FUT4	894.3	0.720632	0.0807138	1268	1022	2539	413	361	629	555	814	781	561
ENSG00000205090.8	TMEM240	16.1	1.32541	0.0808665	14	17	24	30	28	18	14	10	0	6
ENSG00000215217.6	C5orf49	27.6	-1.11903	0.0808954	33	12	13	8	20	35	47	34	6	68
ENSG00000083817.8	ZNF416	133	0.552649	0.0809061	146	199	240	81	120	86	80	125	111	142
ENSG00000133641.17	C12orf29	929.9	0.398639	0.0810372	841	1049	1451	706	1152	563	956	878	843	860
ENSG00000053702.14	NRIP2	138.9	0.861533	0.081142	171	140	92	131	327	75	50	222	137	44
ENSG00000104884.15	ERCC2	215.7	0.483099	0.0811906	222	245	303	178	281	129	240	264	123	172
ENSG00000273820.1	USP27X	215.5	0.592311	0.0812795	334	226	130	284	285	146	169	163	200	218
ENSG00000103024.7	NME3	154.6	0.664725	0.0813652	113	112	408	125	185	120	112	152	85	134
ENSG00000152292.16	SH2D6	29.7	1.02448	0.0814458	72	17	36	48	24	40	15	12	22	11
ENSG00000164331.9	ANKRA2	460.1	0.424771	0.0814498	494	628	626	423	428	455	452	423	261	411
ENSG00000180354.15	MTURN	1177.7	1.06326	0.0815009	962	501	419	1201	4647	466	504	531	1164	1382
ENSG00000074966.10	TXK	159.6	-0.607533	0.0815514	131	130	189	56	116	126	281	190	266	111
ENSG00000182199.10	SHMT2	1052.1	0.901107	0.0815657	399	898	4201	897	490	594	516	1091	549	886
ENSG00000155959.10	VBP1	488.2	0.382757	0.0815712	534	541	819	394	442	468	479	487	365	353
ENSG00000116793.15	PHTF1	595.8	-0.357055	0.081586	452	544	585	458	492	693	663	894	687	490
ENSG00000183067.5	IGSF5	57.2	0.850436	0.0816238	138	76	31	71	46	30	31	34	44	71
ENSG00000127324.8	TSPAN8	8336.9	1.49666	0.0816611	7180	11482	41748	1320	1160	6416	4948	3057	3218	2840
ENSG00000155366.16	RHOC	1429.6	0.579799	0.0817359	1025	1157	2818	1041	2385	991	800	1684	1241	1154
ENSG00000187969.5	ZCCHC13	5	-3.36317	0.0817615	0	0	5	0	0	10	0	0	12	23
ENSG00000095932.6	SMIM24	552.3	1.81037	0.081823	2889	993	103	138	159	90	581	281	17	272
ENSG00000172137.18	CALB2	96.7	-1.24703	0.0818246	38	33	114	25	74	44	403	9	139	88
ENSG00000198900.5	TOP1	8438.7	0.711907	0.0818385	5644	7902	28188	4437	6441	5486	6768	8762	5264	5495
ENSG00000113845.9	TIMMDC1	1398.3	0.519035	0.0819041	1182	1260	3422	1066	1269	1154	1141	1280	1242	967
ENSG00000197566.9	ZNF624	465.4	0.519294	0.08201	826	376	526	335	625	380	429	485	446	226
ENSG00000141968.7	VAV1	434.9	-0.724321	0.0820403	333	225	488	234	342	1089	348	648	427	215
ENSG00000181778.4	TMEM252	13.1	-1.69789	0.0820562	0	15	14	0	3	30	20	8	21	20
ENSG00000006704.10	GTF2IRD1	474.8	-0.530641	0.0820588	334	486	498	177	408	344	434	801	575	691
ENSG00000070087.13	PFN2	1262.3	0.59526	0.0821854	1357	1155	2924	976	1075	598	892	1923	737	986
ENSG00000088882.7	CPXM1	525.9	-0.915686	0.0822221	161	394	60	523	524	625	471	1234	733	534
ENSG00000203727.3	SAMD5	533.3	0.781126	0.0822505	1051	589	1202	121	417	182	415	434	502	420
ENSG00000073008.14	PVR	1063.6	0.667383	0.0823013	827	1398	2831	664	763	493	662	1467	661	870
ENSG00000214029.4	ZNF891	579	0.387241	0.0824579	743	822	685	444	525	386	469	613	660	443
ENSG00000175787.16	ZNF169	172.1	0.44449	0.0825016	261	199	223	142	154	153	196	138	127	128
ENSG00000129245.11	FXR2	468.5	0.395235	0.0827691	480	415	653	451	607	336	362	461	438	482
ENSG00000166669.13	ATF7IP2	1019.9	0.927939	0.0828409	2658	2439	417	670	422	353	609	578	1383	670
ENSG00000114023.15	FAM162A	995.2	0.603485	0.0829125	1167	783	1936	1483	537	714	1019	755	615	943
ENSG00000198223.16_PAR_Y	CSF2RA	67.2	-0.977555	0.0829207	80	24	18	54	37	60	141	79	155	24
ENSG00000138771.15	SHROOM3	3910	0.598275	0.0830514	3903	5971	8182	2435	2890	1452	4332	3745	2535	3655
ENSG00000006744.18	ELAC2	1090.8	0.374826	0.0830822	1267	1111	1801	888	987	788	818	1409	940	899
ENSG00000155438.11	NIFK	691.2	0.459149	0.0831246	640	843	1253	728	469	512	672	781	481	533
ENSG00000173406.15	DAB1	214.2	1.1206	0.0831429	82	125	80	173	965	113	157	87	163	197
ENSG00000136628.17	EPRS	4083.9	0.44822	0.0831565	4599	3353	8377	3936	3051	3106	3482	4046	3344	3545
ENSG00000151364.16	KCTD14	74.9	0.971861	0.0831807	79	90	190	101	37	97	67	30	12	46
ENSG00000173705.8	SUSD5	215.4	-1.08253	0.0832985	87	137	171	36	243	126	162	103	945	144
ENSG00000160298.17	C21orf58	70.2	0.584827	0.0833226	124	59	100	68	62	49	65	78	62	35
ENSG00000180745.4	CLRN3	98.6	1.19544	0.083416	270	92	297	16	25	71	80	34	16	85
ENSG00000185670.7	ZBTB3	125.8	0.515407	0.0834651	146	145	145	109	176	80	82	178	87	110
ENSG00000206432.4	TMEM200C	156	-0.643658	0.0835246	85	184	101	64	155	188	276	225	184	98
ENSG00000169918.9	OTUD7A	15.3	-1.62604	0.0835768	0	12	6	0	18	10	32	20	31	24
ENSG00000108298.10	RPL19	17012.4	0.53151	0.0837777	16861	17121	19569	28918	15042	11591	12242	14846	13781	20153
ENSG00000132300.18	PTCD3	1412.4	0.338469	0.0838126	1480	1526	2317	1200	1241	1193	1183	1536	1411	1037
ENSG00000143171.12	RXRG	81.8	1.31882	0.0839135	70	73	14	36	379	18	63	16	53	96
ENSG00000101327.8	PDYN	18.2	-1.09224	0.0839332	9	14	6	10	16	10	30	18	54	15
ENSG00000124780.13	KCNK17	40.5	1.03144	0.084185	115	62	26	38	25	14	39	54	8	24
ENSG00000166068.12	SPRED1	2635.7	-0.465433	0.0842003	2497	2087	2209	1153	2827	2863	2962	3790	4026	1943
ENSG00000100121.12	GGTLC2	2.2	4.81666	0.0842346	0	0	6	16	0	0	0	0	0	0
ENSG00000167685.14	ZNF444	188.3	0.49091	0.0842581	273	191	199	248	162	156	152	197	120	185
ENSG00000150093.18	ITGB1	42922.2	-0.439743	0.0843042	28901	36910	46402	28614	35912	45443	72900	60590	44349	29201
ENSG00000117362.12	APH1A	811.2	0.371889	0.0843691	1135	828	1275	623	663	628	723	843	625	769
ENSG00000167861.15	HID1	975.8	0.840868	0.08443	1846	1488	1235	1401	183	468	428	1032	540	1137
ENSG00000168958.19	MFF	1297	0.332536	0.0844693	1323	1391	1634	1484	1212	970	1128	1403	1199	1226
ENSG00000163251.3	FZD5	1073.7	0.709925	0.0844717	994	1416	2738	1157	329	607	624	936	873	1063
ENSG00000072952.18	MRVI1	1351.5	-0.672277	0.0845502	1842	1323	388	718	744	1592	1912	2516	1448	1032
ENSG00000113263.12	ITK	442.9	-0.677713	0.084583	171	367	746	250	163	527	437	506	825	437
ENSG00000105464.3	GRIN2D	229.3	-0.646059	0.0846005	183	212	174	76	221	97	307	366	379	278
ENSG00000171843.15	MLLT3	1174.1	0.605814	0.0847736	1353	2258	2114	657	668	894	1325	1017	870	585
ENSG00000174567.7	GOLT1A	35.7	0.917494	0.0849423	49	44	57	61	16	8	27	46	18	31
ENSG00000204010.3	IFIT1B	22.4	-1.11392	0.0849645	18	4	14	4	29	24	38	35	14	44
ENSG00000234511.9	C5orf58	87.1	-1.04902	0.0850291	47	95	75	3	67	229	64	116	95	80
ENSG00000134574.11	DDB2	477.2	0.637251	0.0850556	517	323	635	271	1105	419	360	475	337	330
ENSG00000105501.12	SIGLEC5	8.3	-1.85717	0.0851099	5	5	4	0	4	27	20	12	6	0
ENSG00000099875.14	MKNK2	2262.1	0.637222	0.0851785	1950	1795	3504	3724	2464	1157	1367	1785	1600	3275
ENSG00000145781.8	COMMD10	342.6	0.466581	0.0853274	343	405	559	322	326	301	421	337	197	215
ENSG00000111199.10	TRPV4	159.3	-0.655173	0.0853299	128	61	248	77	98	136	212	188	306	139
ENSG00000130508.10	PXDN	2360.5	-0.769298	0.0853386	873	1047	1230	1548	3540	2959	2418	2994	5453	1543
ENSG00000165699.14	TSC1	1621.1	0.317456	0.0853538	1860	1887	1780	1440	1838	1520	1223	1640	1655	1368
ENSG00000133121.20	STARD13	1774.3	0.952145	0.0853555	1127	1044	693	1636	6767	814	1000	1546	1588	1528
ENSG00000167785.8	ZNF558	329.3	0.407757	0.0853665	389	272	485	275	426	282	329	270	326	239
ENSG00000256162.2	SMLR1	51	0.826147	0.085417	55	32	90	68	76	34	31	16	71	37
ENSG00000177000.11	MTHFR	624.4	0.4745	0.0854812	601	495	1125	548	796	509	389	798	493	490
ENSG00000119820.10	YIPF4	1823.4	0.336951	0.0855422	2194	1677	2106	2007	1954	1520	1600	1742	1612	1822
ENSG00000180884.9	ZNF792	277.2	0.482266	0.0856697	539	280	337	211	222	181	261	304	245	192
ENSG00000100603.13	SNW1	2926.6	0.319488	0.0856768	3094	3052	4680	2558	2611	2372	3113	2921	2436	2429
ENSG00000213799.12	ZNF845	601.8	0.409743	0.085692	568	654	1146	471	566	555	568	523	500	467
ENSG00000132510.10	KDM6B	1880.5	-0.482901	0.0857501	1747	1182	1536	1657	1488	2258	1396	2406	2087	3048
ENSG00000104695.12	PPP2CB	1571.6	0.401742	0.085795	1539	1212	2733	1473	1827	1149	1462	1522	1584	1215
ENSG00000243955.5	GSTA1	599.7	2.07049	0.0858007	1808	784	17	2099	33	46	250	261	39	660
ENSG00000203667.9	COX20	131	0.518464	0.0858382	207	157	148	95	152	92	84	110	171	94
ENSG00000133027.17	PEMT	341.3	0.585004	0.0858803	447	373	327	522	307	172	298	452	175	340
ENSG00000113272.13	THG1L	526.4	0.44445	0.085899	653	593	557	673	473	305	602	496	411	501
ENSG00000188613.6	NANOS1	63.8	0.914941	0.0859195	94	71	20	133	82	31	31	75	35	66
ENSG00000150681.9	RGS18	229.6	0.420103	0.0860066	325	283	235	246	197	186	244	185	219	176
ENSG00000164877.18	MICALL2	650.5	0.732323	0.0861266	633	437	1269	347	1290	445	370	1073	326	315
ENSG00000171557.16	FGG	411.1	-1.8311	0.0861604	62	150	42	454	31	73	784	2249	128	138
ENSG00000215912.12	TTC34	2.9	-3.14574	0.086355	3	0	0	0	0	8	3	0	10	5
ENSG00000204344.14	STK19	2.5	-4.78923	0.0863736	0	0	0	0	0	21	0	4	0	0
ENSG00000064393.15	HIPK2	7080.2	0.446214	0.0863872	8208	8532	6336	6738	10067	4633	5369	5775	7151	7993
ENSG00000213759.9	UGT2B11	46.7	0.869916	0.0864071	55	82	34	67	54	31	61	48	26	9
ENSG00000140416.20	TPM1	7587.1	-0.629748	0.086413	4995	5639	2758	9549	4928	8004	10974	9340	11745	7939
ENSG00000175538.10	KCNE3	1151.6	1.13568	0.0864782	2637	4254	189	356	410	552	1030	612	1126	350
ENSG00000166987.14	MBD6	1239.8	0.457847	0.0864829	1635	1474	2074	926	1008	993	783	1348	785	1372
ENSG00000174307.6	PHLDA3	483.9	0.866296	0.0865577	605	387	209	289	1524	254	262	677	328	304
ENSG00000214336.4	FOXI3	11.9	-1.35154	0.0865919	8	6	4	0	14	12	15	31	19	10
ENSG00000137948.18	BRDT	59.4	-0.769578	0.0866014	38	52	66	13	51	66	87	43	65	113
ENSG00000166016.5	ABTB2	266.9	-0.581857	0.0866201	177	227	252	107	274	200	203	546	302	381
ENSG00000125735.10	TNFSF14	388.8	-0.809345	0.0867007	527	176	384	148	177	975	283	672	350	196
ENSG00000119285.10	HEATR1	2468	0.427146	0.0867369	3325	2365	4619	1926	1755	1678	2110	2880	2121	1901
ENSG00000187535.13	IFT140	528.1	0.480154	0.0867376	758	422	618	476	729	315	452	637	329	545
ENSG00000197355.10	UAP1L1	188.9	-0.419505	0.0868585	172	152	215	117	136	250	172	283	222	170
ENSG00000196368.4	NUDT11	84.9	1.08412	0.0869808	35	28	101	302	84	34	74	43	74	74
ENSG00000178988.10	MRFAP1L1	1945.3	0.371763	0.0869862	2463	1933	2331	1600	2409	1601	2220	2143	1305	1448
ENSG00000028839.9	TBPL1	230.5	0.415691	0.0870805	307	270	341	180	204	234	230	209	186	144
ENSG00000283683.1	RP3-454G6.2	14.4	-1.59949	0.0870912	0	18	14	0	4	18	16	22	34	18
ENSG00000061794.12	MRPS35	987.4	0.577094	0.0871584	991	1239	2514	578	593	728	898	921	777	635
ENSG00000160183.14	TMPRSS3	876.7	0.942866	0.0872043	1488	487	3253	245	351	519	839	856	451	278
ENSG00000066027.11	PPP2R5A	965.5	0.466474	0.087271	1545	945	1290	1085	624	785	607	1148	827	799
ENSG00000007545.15	CRAMP1	147	0.579186	0.0873242	183	125	233	155	171	73	103	129	95	203
ENSG00000128917.6	DLL4	164	-0.693223	0.0873353	157	139	87	108	114	297	83	344	137	174
ENSG00000184545.10	DUSP8	12.2	2.24541	0.0873568	18	32	3	46	0	0	0	3	4	16
ENSG00000174417.2	TRHR	25.6	-1.019	0.0873992	28	16	32	4	6	30	49	24	22	45
ENSG00000106125.14	FAM188B	91.2	-0.552631	0.0875101	77	74	89	66	52	70	123	164	71	126
ENSG00000185414.19	MRPL30	590.7	0.351908	0.0875322	683	715	813	511	538	395	581	482	610	579
ENSG00000198246.8	SLC29A3	265.8	-0.690509	0.0876123	264	109	219	204	203	653	206	298	242	260
ENSG00000122783.16	C7orf49	379.8	-0.638562	0.0876729	257	224	393	203	380	811	282	622	351	275
ENSG00000253276.2	CCDC71L	608.2	-0.425279	0.0877005	535	368	703	406	525	717	544	782	950	552
ENSG00000117594.9	HSD11B1	268.6	-0.68263	0.0877053	246	167	233	204	137	394	165	720	234	186
ENSG00000075407.18	ZNF37A	2893	0.329064	0.087759	3024	3096	3148	2964	3408	1936	2746	3256	2900	2452
ENSG00000126458.3	RRAS	798.8	0.589416	0.0877896	810	600	2101	474	798	634	527	908	663	473
ENSG00000173535.14	TNFRSF10C	78.3	-1.0823	0.0878283	47	41	27	66	57	250	25	169	77	24
ENSG00000100577.18	GSTZ1	256.8	0.599466	0.0878303	235	210	408	450	201	176	257	239	145	247
ENSG00000181163.13	NPM1	16479.3	0.413576	0.0878513	15186	19571	27735	18138	11835	11101	17465	14712	14657	14393
ENSG00000108523.15	RNF167	800.4	0.432765	0.0880136	1055	843	1279	725	642	635	489	838	603	895
ENSG00000229117.8	RPL41	14181.9	0.547156	0.0882787	10485	16351	25153	20170	10410	9290	10495	12949	9547	16969
ENSG00000237651.6	C2orf74	29	0.991661	0.0883039	31	49	29	26	56	31	31	4	18	15
ENSG00000133105.7	RXFP2	61.3	-0.766136	0.0883806	50	29	37	64	38	73	107	33	94	88
ENSG00000101220.17	C20orf27	80.8	0.571859	0.0884473	83	78	92	102	115	77	42	89	71	59
ENSG00000183631.4	PRR32	3.5	-2.97916	0.0884867	0	4	0	0	0	12	6	0	7	6
ENSG00000154102.10	C16orf74	18.4	0.83011	0.0885133	30	22	29	22	13	12	14	13	19	10
ENSG00000075891.21	PAX2	25.3	0.977515	0.0885783	24	23	51	25	43	17	10	8	40	12
ENSG00000186908.14	ZDHHC17	1377	0.304125	0.0886043	1398	1594	1884	1029	1573	1259	1306	1434	1242	1051
ENSG00000112701.17	SENP6	3802	0.284136	0.0886604	4262	4288	4516	3771	3542	3123	3064	4386	3682	3386
ENSG00000213977.7	TAX1BP3	37.1	0.697077	0.0887283	42	51	45	29	58	27	20	46	19	34
ENSG00000115414.18	FN1	156850	-0.885766	0.0887336	41460	62603	167861	39914	224860	222920	225198	175770	349908	58008
ENSG00000099624.7	ATP5D	725.2	0.620892	0.0887352	491	729	1512	1082	520	541	529	517	465	866
ENSG00000103742.11	IGDCC4	113.7	-0.593538	0.0887675	93	80	64	73	123	144	94	226	145	95
ENSG00000249915.7	PDCD6	934.8	0.407386	0.0888553	1280	951	1617	735	690	846	734	1053	770	672
ENSG00000155252.13	PI4K2A	537.6	-0.530379	0.0889184	495	371	372	246	661	758	473	638	821	541
ENSG00000160310.17	PRMT2	2100.7	0.43295	0.0889215	2866	1634	2276	1944	2998	1362	2027	2539	1957	1404
ENSG00000063169.10	GLTSCR1	291.2	0.505294	0.0889347	318	268	281	303	493	226	198	301	217	307
ENSG00000137265.14	IRF4	407.6	-0.696462	0.0889692	530	211	431	221	154	886	349	615	409	270
ENSG00000243137.7	PSG4	28.3	-0.995101	0.0891094	20	29	6	14	23	33	50	14	33	61
ENSG00000134193.14	REG4	5470.4	2.69576	0.0892408	41806	4298	310	1304	27	95	245	595	64	5960
ENSG00000077044.10	DGKD	683.9	0.464746	0.0893229	1080	967	944	479	452	432	502	650	747	586
ENSG00000176678.5	FOXL1	364.8	1.17878	0.0893414	446	188	1747	34	176	215	343	64	290	145
ENSG00000101751.10	POLI	692.7	0.428422	0.0894518	758	714	604	761	1012	526	578	798	562	614
ENSG00000107331.16	ABCA2	1283.4	0.719196	0.0894586	1016	775	1795	721	3532	931	776	1000	1191	1097
ENSG00000241697.4	TMEFF1	1.6	4.341	0.0894632	4	0	0	8	4	0	0	0	0	0
ENSG00000186579.2	DEFB106A	1.8	-4.30389	0.089495	0	0	0	0	0	6	4	0	0	8
ENSG00000138081.20	FBXO11	2294.2	-0.348884	0.0894971	2017	2127	2046	1395	2197	2199	2355	3521	3097	1988
ENSG00000154305.16	MIA3	8504.1	0.423756	0.0895582	15211	8159	9285	8913	6271	7095	7486	7746	7389	7486
ENSG00000121310.16	ECHDC2	1106	0.552145	0.0895593	1144	1544	872	1557	1209	501	819	1475	848	1091
ENSG00000168959.14	GRM5	73	-0.693895	0.0895973	66	76	44	27	60	82	156	57	100	62
ENSG00000213967.10	ZNF726	85.2	-0.591225	0.0896752	87	66	81	38	63	96	166	69	107	79
ENSG00000138794.9	CASP6	520.1	0.444797	0.0896991	718	508	738	600	368	372	490	625	327	455
ENSG00000147799.11	ARHGAP39	236.9	0.993127	0.0897768	70	197	257	109	908	94	158	162	168	246
ENSG00000137941.16	TTLL7	814.6	0.625632	0.089804	778	1002	550	1011	1426	298	715	825	640	901
ENSG00000112234.8	FBXL4	1095.6	0.310129	0.0898526	1296	1272	1381	1050	947	832	894	1123	1048	1113
ENSG00000172936.12	MYD88	2332.5	-0.499908	0.0898944	1950	2194	3033	955	1417	2972	3237	3600	2486	1481
ENSG00000107833.10	NPM3	174.3	0.492123	0.0899118	249	273	218	129	138	110	122	156	154	194
ENSG00000177301.14	KCNA2	218.4	0.88343	0.0899394	126	165	157	184	749	166	133	100	212	192
ENSG00000120645.11	IQSEC3	42.5	-0.768076	0.0899838	34	14	43	16	48	53	43	50	48	76
ENSG00000090612.20	ZNF268	1251.1	0.476968	0.0903148	1248	1196	2761	1114	885	765	1154	1326	1024	1038
ENSG00000171560.14	FGA	369.7	-1.8911	0.0903159	30	150	46	403	16	63	778	1938	73	200
ENSG00000103047.7	TANGO6	416.7	0.308541	0.0904043	521	448	520	346	424	317	346	453	446	346
ENSG00000162244.10	RPL29	7450.6	0.61312	0.0905199	5116	7571	11773	12749	6732	4022	5511	5403	5640	9989
ENSG00000144476.5	ACKR3	291.4	-0.678336	0.0905317	185	195	120	194	387	493	238	266	425	411
ENSG00000185236.11	RAB11B	1618.3	0.382477	0.0905742	1801	1412	2443	1752	1549	944	1483	1625	1583	1591
ENSG00000104419.14	NDRG1	6340.3	0.502911	0.0906114	5243	6311	9421	4581	11122	6462	4155	5442	4796	5870
ENSG00000274749.1	KRTAP7-1	4.5	-3.38855	0.0906602	0	4	0	0	0	20	18	0	0	3
ENSG00000151025.9	GPR158	119.8	-0.665824	0.0907235	76	117	108	96	54	105	269	82	135	156
ENSG00000162745.10	OLFML2B	2896	-0.829177	0.0907237	1247	2163	785	1055	4530	2413	2753	5627	6452	1935
ENSG00000142512.14	SIGLEC10	224.3	-0.691989	0.0907253	118	132	263	160	169	440	222	195	426	118
ENSG00000265681.7	RPL17	72.4	0.753487	0.0908072	38	44	167	95	104	64	46	57	48	61
ENSG00000157181.15	C1orf27	2349.9	0.409312	0.0908188	3631	2165	3123	2543	1700	1656	2268	2203	1873	2337
ENSG00000187688.14	TRPV2	303	-0.615209	0.0908734	249	147	341	196	214	289	294	775	352	173
ENSG00000145685.13	LHFPL2	3124.6	-0.524439	0.0909722	1816	1905	3751	1767	3374	5125	3238	3153	4402	2715
ENSG00000122012.13	SV2C	128.8	-0.739843	0.0910062	72	107	105	96	95	348	159	106	94	106
ENSG00000180626.9	ZNF594	321.5	0.448249	0.091012	399	469	291	262	390	218	204	380	310	292
ENSG00000212122.3	TSSK1B	3.4	-3.021	0.0910356	0	0	4	0	0	3	0	7	6	14
ENSG00000184260.5	HIST2H2AC	1315.1	0.514593	0.0910528	1144	1191	2796	1540	932	889	1035	1599	894	1131
ENSG00000235169.8	SMIM1	22.9	0.944172	0.0910534	26	23	25	39	33	4	13	24	16	26
ENSG00000105835.11	NAMPT	8865.1	-0.70943	0.0912221	2175	6030	11845	6433	6556	18644	9508	13240	6070	8150
ENSG00000005513.9	SOX8	94.2	1.21118	0.0912267	126	22	54	43	401	69	14	41	102	70
ENSG00000138286.14	FAM149B1	761.3	0.329967	0.0912664	872	800	1014	776	674	584	764	939	623	567
ENSG00000129968.15	ABHD17A	355.5	0.637521	0.0913265	228	255	745	470	434	361	164	318	258	322
ENSG00000175877.3	WBSCR28	6.8	-2.1016	0.0913468	0	4	0	4	4	12	10	0	18	16
ENSG00000164970.14	FAM219A	383	-0.507706	0.0913479	290	213	334	216	474	411	341	604	578	369
ENSG00000159596.6	TMEM69	649.2	0.530461	0.0913558	397	676	1245	827	619	530	731	537	464	466
ENSG00000164695.4	CHMP4C	559.1	0.578833	0.0914825	954	665	701	668	313	317	441	433	361	738
ENSG00000173452.13	TMEM196	85.8	-0.725402	0.0914935	107	99	40	24	49	77	128	99	89	146
ENSG00000188493.14	C19orf54	218.9	0.404346	0.0915205	208	216	291	262	235	155	184	245	226	167
ENSG00000100365.14	NCF4	125.6	-0.679338	0.0916543	119	64	106	83	100	286	120	185	120	73
ENSG00000165275.9	TRMT10B	261.4	0.413318	0.0917404	306	244	298	304	294	165	248	323	249	183
ENSG00000136717.14	BIN1	862	0.657427	0.091884	617	957	678	811	2045	537	451	837	958	729
ENSG00000171858.17	RPS21	9901.9	0.5283	0.0919126	9450	8419	21172	12358	6485	8030	7010	7555	8443	10097
ENSG00000163602.10	RYBP	1634	-0.414097	0.0919206	1446	1557	949	1215	1588	1695	1716	2003	2356	1815
ENSG00000130159.13	ECSIT	356.4	0.537073	0.0919693	333	364	546	518	296	167	281	337	301	421
ENSG00000204323.5	SMIM5	46	1.12131	0.092013	77	29	52	7	143	24	26	61	31	10
ENSG00000250312.7	ZNF718	206.3	0.56167	0.0920642	395	260	162	142	242	103	162	251	201	145
ENSG00000135824.12	RGS8	33	-0.99034	0.0920688	27	34	39	4	8	40	66	22	54	36
ENSG00000161048.11	NAPEPLD	72.6	0.851029	0.0921626	121	135	158	26	28	33	34	61	74	56
ENSG00000125618.16	PAX8	202.6	-0.858544	0.0921889	59	320	141	72	127	441	235	92	317	222
ENSG00000219607.3	PPP1R3G	49	0.852191	0.0922039	71	40	128	14	64	34	51	22	36	30
ENSG00000214216.10	IQCJ	23	-1.08132	0.0922191	14	24	22	0	14	30	29	30	38	29
ENSG00000112855.15	HARS2	365.8	0.361253	0.0922284	445	465	541	275	308	306	283	353	324	358
ENSG00000110031.12	LPXN	529.6	-0.54703	0.092231	471	325	654	307	374	1011	676	661	438	379
ENSG00000121871.3	SLITRK3	40.7	-0.738455	0.0922331	32	34	21	22	37	23	83	65	40	50
ENSG00000166126.10	AMN	114.3	1.06204	0.0924906	164	254	321	14	33	105	95	40	62	55
ENSG00000112304.10	ACOT13	519.1	0.440077	0.0926001	681	436	718	604	502	584	466	380	410	410
ENSG00000147251.15	DOCK11	2367.4	-0.462294	0.0926501	2272	1879	1954	1138	2506	3147	2476	2496	3868	1938
ENSG00000173068.17	BNC2	1306	-0.688995	0.092785	939	936	374	639	1855	1555	1407	2152	2227	976
ENSG00000153721.18	CNKSR3	1069.2	0.691331	0.0928821	787	1196	810	1864	1716	472	713	711	973	1450
ENSG00000101464.10	PIGU	309	0.494862	0.0928969	272	285	579	350	281	224	324	380	219	176
ENSG00000099256.18	PRTFDC1	203.9	-0.51366	0.0929434	189	211	128	139	137	180	269	420	197	169
ENSG00000153060.7	TEKT5	24.2	0.764118	0.0930275	19	42	32	30	26	15	13	22	25	18
ENSG00000141161.11	UNC45B	46	-0.787019	0.0930582	33	30	35	31	36	50	73	17	81	74
ENSG00000267561.2	RP5-1052I5.2	7.1	-1.76827	0.0930884	8	0	4	0	4	6	3	14	16	16
ENSG00000143486.15	EIF2D	791.8	0.47343	0.0931774	1072	610	961	1132	709	659	520	796	659	800
ENSG00000164363.9	SLC6A18	9.9	-1.70733	0.0932085	7	8	9	0	0	15	12	3	32	13
ENSG00000115648.13	MLPH	2037.1	0.787136	0.09325	5980	3640	1305	842	1047	1214	1676	1394	2152	1121
ENSG00000113048.16	MRPS27	743.3	0.342551	0.0932676	847	854	1120	636	645	650	780	675	538	688
ENSG00000167895.14	TMC8	225.9	-0.700251	0.0932848	164	142	297	138	108	431	97	415	292	175
ENSG00000156875.13	MFSD14A	156.2	-0.541671	0.0932972	63	118	212	112	115	176	191	218	221	136
ENSG00000102547.18	CAB39L	787.1	1.0234	0.0933281	657	491	249	459	3256	231	446	487	870	725
ENSG00000068885.14	IFT80	618.4	0.314155	0.093398	710	655	890	548	560	478	691	629	564	459
ENSG00000121690.10	DEPDC7	100.4	0.584006	0.0935347	96	79	158	77	184	90	92	71	72	85
ENSG00000184182.18	UBE2F	342.4	-0.395021	0.0935588	290	241	337	334	228	337	370	438	442	407
ENSG00000136425.13	CIB2	37	-1.12615	0.0936399	18	11	12	39	30	23	30	26	39	142
ENSG00000180185.11	FAHD1	408.6	0.434565	0.0936587	536	418	730	339	301	330	465	386	283	298
ENSG00000178605.13_PAR_Y	GTPBP6	98.2	0.916453	0.0936826	221	57	41	220	75	65	56	137	66	44
ENSG00000169359.14	SLC33A1	451.3	0.62045	0.0937115	365	375	1290	431	269	374	363	390	339	317
ENSG00000255223.4	OR5M11	10.8	-2.29969	0.093739	9	0	0	8	0	19	36	0	14	22
ENSG00000197879.15	MYO1C	3560.2	0.424605	0.0937518	3728	3193	6272	3077	3773	2567	2060	4605	3255	3072
ENSG00000174851.15	YIF1A	410.8	0.480975	0.0937657	400	399	635	455	461	371	320	434	197	436
ENSG00000213626.11	LBH	1953.5	-0.468304	0.0937918	2429	1842	1507	1194	1030	2362	3038	2666	2030	1437
ENSG00000076662.9	ICAM3	15.3	-1.47548	0.0938604	0	4	22	9	6	49	22	10	8	23
ENSG00000177464.4	GPR4	201.4	-0.719433	0.0938605	100	143	103	133	240	272	99	492	217	215
ENSG00000163283.6	ALPP	16.4	-2.0276	0.0940037	0	6	20	0	8	25	13	22	0	70
ENSG00000073792.15	IGF2BP2	1393.1	0.766698	0.0940086	816	1587	5013	616	813	819	924	1265	1257	821
ENSG00000123739.10	PLA2G12A	720.1	0.528762	0.0940493	901	682	560	936	1040	422	601	713	491	855
ENSG00000129990.14	SYT5	41	0.743743	0.094103	76	27	79	31	40	21	33	55	22	26
ENSG00000213390.10	ARHGAP19	296.3	0.543968	0.0941076	334	276	369	166	584	279	250	261	247	197
ENSG00000142687.17	KIAA0319L	1302.9	0.403011	0.0942747	1154	1342	1702	1511	1499	791	1097	1548	1048	1337
ENSG00000139651.10	ZNF740	602.6	0.342015	0.0943052	585	682	947	467	638	438	502	613	552	602
ENSG00000121075.10	TBX4	22.9	-1.54135	0.0943477	24	11	22	0	5	25	10	10	14	108
ENSG00000120265.16	PCMT1	895.8	0.403226	0.0943662	775	944	1550	695	1079	913	692	827	796	687
ENSG00000162931.11	TRIM17	121.9	0.639292	0.094382	305	117	101	89	119	87	68	130	103	100
ENSG00000118369.12	USP35	236.5	-0.546346	0.0945019	189	180	153	153	240	209	189	511	343	198
ENSG00000147394.18	ZNF185	357.7	-0.41745	0.0945497	255	267	482	190	310	315	403	527	379	449
ENSG00000164418.19	GRIK2	318.6	0.721929	0.0947081	384	328	169	209	846	228	311	198	253	260
ENSG00000085552.16	IGSF9	149.9	0.931221	0.0947157	478	290	88	61	60	45	126	116	98	137
ENSG00000236027.2	PATE3	17.4	-0.859113	0.0947771	11	10	14	13	12	33	24	25	14	18
ENSG00000112699.10	GMDS	1107.5	0.662318	0.0947976	1545	2191	1967	724	362	953	824	707	1094	708
ENSG00000113721.13	PDGFRB	4624.2	-0.591553	0.0948205	4479	4894	2550	2103	3602	4056	3902	11738	5677	3241
ENSG00000011422.11	PLAUR	1211.5	-0.689902	0.094893	661	586	2166	445	796	2216	1349	1775	1477	644
ENSG00000135541.20	AHI1	1560.3	0.335301	0.0950191	1755	1973	2149	1436	1233	1325	1318	1837	1162	1415
ENSG00000197496.5	SLC2A10	457.3	-0.462132	0.0950385	434	404	238	368	405	390	519	574	607	634
ENSG00000111252.10	SH2B3	1576.9	-0.501629	0.0950422	962	775	1990	983	1632	1938	1541	2760	1829	1359
ENSG00000179950.13	PUF60	138.4	-0.711494	0.0950756	115	169	150	30	58	80	169	188	217	208
ENSG00000088827.12	SIGLEC1	689.6	-0.710483	0.0950976	307	267	1196	288	532	967	1141	1189	630	379
ENSG00000175984.14	DENND2C	260.6	-0.471998	0.0951334	202	182	204	261	192	180	346	398	330	311
ENSG00000184984.9	CHRM5	65.9	-0.57225	0.0952612	54	82	51	26	48	90	85	75	73	75
ENSG00000114698.14	PLSCR4	2108.2	0.666463	0.0952663	2016	2178	1283	1850	5145	931	1512	2247	2270	1650
ENSG00000132561.13	MATN2	1583.6	1.4596	0.0952888	1303	1474	98	1047	7333	339	795	1224	1141	1082
ENSG00000184922.13	FMNL1	646.5	-0.692875	0.0953678	378	279	724	471	555	1453	422	1128	671	384
ENSG00000050628.20	PTGER3	419.5	-0.494789	0.095382	413	354	190	344	367	362	579	560	463	563
ENSG00000147160.9	AWAT2	9.3	-1.64486	0.0954252	8	0	8	6	0	7	26	11	8	19
ENSG00000197872.11	FAM49A	609.9	-0.465895	0.0954843	553	344	600	445	532	806	643	1119	623	434
ENSG00000070061.14	IKBKAP	942.6	0.278494	0.0955011	1046	972	1328	849	873	775	971	952	922	738
ENSG00000165633.12	VSTM4	637.9	-0.647107	0.095523	629	571	196	358	595	423	807	1374	933	493
ENSG00000105583.9	WDR83OS	272.4	0.644517	0.0956772	255	229	328	380	427	232	172	279	94	328
ENSG00000137500.9	CCDC90B	1956.1	0.36534	0.0956904	1956	1668	2660	1999	2462	1472	2253	1855	1722	1514
ENSG00000188833.9	ENTPD8	31.6	0.800692	0.0956983	49	53	48	18	32	32	11	20	35	18
ENSG00000176903.4	PNMA1	1268	0.600956	0.0957354	1436	1140	2856	445	1719	720	937	1378	1240	809
ENSG00000046651.14	OFD1	2007.8	0.383068	0.0959137	3165	2140	1734	1659	2397	1524	1773	2237	1775	1674
ENSG00000115310.17	RTN4	5077.7	-0.354069	0.0959941	3781	3584	6029	3378	4904	4879	5908	7236	6654	4424
ENSG00000196932.11	TMEM26	159.5	-0.753838	0.0961599	166	125	220	24	66	271	221	222	158	122
ENSG00000183798.4	EMILIN3	29	1.54568	0.0962078	0	38	17	21	136	16	12	5	26	19
ENSG00000141873.10	SLC39A3	156.5	0.512306	0.0964109	164	124	258	192	157	81	145	181	166	97
ENSG00000135549.14	PKIB	128	0.585739	0.0964159	112	172	150	135	180	76	197	94	81	83
ENSG00000101019.21	UQCC1	733.5	0.453054	0.0964404	721	805	1597	486	605	525	633	768	586	609
ENSG00000172667.10	ZMAT3	1995.4	0.687223	0.0964564	1898	1575	1858	1012	5647	1301	1512	1932	1842	1377
ENSG00000198478.7	SH3BGRL2	2100.7	0.576817	0.0965397	3622	3918	2303	1651	980	1431	1485	1527	1948	2142
ENSG00000165046.12	LETM2	273.9	0.720861	0.0965628	373	227	670	107	334	325	198	266	104	135
ENSG00000106355.9	LSM5	368.9	0.400596	0.0966197	339	410	643	383	293	311	289	347	344	330
ENSG00000145626.11	UGT3A1	66.1	-0.737303	0.0966919	55	64	51	52	20	50	109	44	101	115
ENSG00000174871.10	CNIH2	22.2	1.04736	0.0966938	30	28	19	36	34	33	15	14	3	10
ENSG00000143320.8	CRABP2	370.9	-1.17131	0.0967027	119	105	58	194	537	117	932	1356	158	133
ENSG00000125755.18	SYMPK	1045	0.353756	0.0968269	1062	1203	1736	749	1026	848	866	1291	856	813
ENSG00000100442.10	FKBP3	653.9	0.411731	0.0970204	807	647	1202	456	594	509	732	564	470	558
ENSG00000137558.7	PI15	394.8	-0.680155	0.0970431	144	524	168	285	331	583	727	515	327	344
ENSG00000149716.12	ORAOV1	304.6	0.376628	0.0970741	371	339	352	359	254	228	262	325	327	229
ENSG00000131620.17	ANO1	2929.6	-0.658513	0.0971739	3046	3747	1695	800	1731	1659	4248	5399	4785	2186
ENSG00000120738.7	EGR1	9821.7	-0.784456	0.0972075	5627	5548	2524	6387	14021	5432	11969	8814	20231	17664
ENSG00000196967.10	ZNF585A	396.8	0.360315	0.0975108	400	500	601	272	430	303	369	338	405	350
ENSG00000171863.13	RPS7	10276.3	0.585549	0.0976985	7184	9561	16838	18536	7909	6375	8768	7726	8096	11770
ENSG00000166741.7	NNMT	2634.5	-0.613619	0.0977961	999	1267	3857	1359	2651	2642	2975	4665	4071	1859
ENSG00000116260.16	QSOX1	4203	0.721644	0.0978076	8872	2853	10744	1713	2095	2861	2226	4767	3024	2875
ENSG00000150756.13	FAM173B	231.9	0.415144	0.0979911	332	261	286	173	244	127	235	290	201	170
ENSG00000183474.15	GTF2H2C	41.5	0.764271	0.0980161	28	51	37	64	72	19	23	45	36	40
ENSG00000128524.4	ATP6V1F	1720.4	-0.367963	0.098053	1287	1284	1499	1416	1776	1965	2387	1957	1939	1694
ENSG00000180155.19	LYNX1	215.7	1.06279	0.0980957	159	147	67	175	872	75	80	102	182	298
ENSG00000123444.13	KBTBD4	72.1	0.619944	0.0982449	101	68	110	53	96	39	75	97	30	52
ENSG00000183773.15	AIFM3	32.2	-0.969131	0.0984718	25	12	40	7	25	82	28	56	31	16
ENSG00000108406.9	DHX40	1173.2	0.389871	0.098537	1089	1257	1555	1542	1029	875	1301	1129	986	969
ENSG00000052841.14	TTC17	3295.4	0.335044	0.0986379	3875	3689	4982	3118	2394	2387	2907	3716	2835	3051
ENSG00000170445.13	HARS	720.3	0.446246	0.0986525	508	739	1175	874	755	578	591	871	511	601
ENSG00000153339.13	TRAPPC8	1944.3	0.537367	0.0987493	4654	1626	2436	1368	1314	1508	1649	1917	1623	1348
ENSG00000169085.11	C8orf46	90	1.05082	0.0988101	62	54	37	82	354	47	41	35	121	67
ENSG00000153786.12	ZDHHC7	1875	0.471571	0.0989389	2450	2130	3127	1211	1822	1083	1506	1873	2542	1006
ENSG00000130766.4	SESN2	284.3	0.607372	0.0991453	278	313	284	316	466	161	289	410	102	224
ENSG00000072210.18	ALDH3A2	1116.7	0.568572	0.09919	856	1492	1534	1410	1186	471	844	1473	581	1320
ENSG00000123388.4	HOXC11	35.5	-1.21147	0.0992642	7	38	24	0	36	24	73	53	40	60
ENSG00000196876.15	SCN8A	319.6	0.762244	0.0992717	1003	405	170	205	204	185	346	268	175	235
ENSG00000049089.14	COL9A2	298	0.833047	0.0992745	958	244	256	136	286	234	126	473	133	134
ENSG00000112561.17	TFEB	281.6	-0.525926	0.0993675	222	234	194	276	186	439	198	425	289	353
ENSG00000198270.12	TMEM116	220.7	0.473369	0.0994141	275	239	183	294	254	182	254	178	180	168
ENSG00000087076.8	HSD17B14	159.5	-0.524105	0.0996338	161	129	142	118	91	275	191	169	210	109
ENSG00000154743.17	TSEN2	455.9	0.406326	0.0996924	749	507	513	366	406	279	420	585	394	340
ENSG00000162624.14	LHX8	71.9	-0.715912	0.0997103	61	101	39	28	39	71	126	49	103	102
ENSG00000071282.11	LMCD1	1294.3	-0.651814	0.099778	1089	872	430	943	1440	969	1819	1286	2906	1189
ENSG00000171163.15	ZNF692	324.8	0.445623	0.0997998	530	400	418	263	228	235	229	429	279	237
ENSG00000106261.16	ZKSCAN1	5513	0.470793	0.0998324	6832	5390	5722	7298	5830	2850	4849	5879	3795	6685
ENSG00000080824.18	HSP90AA1	39447	0.50467	0.0999043	48366	44327	90181	22365	25860	30538	37569	38037	33104	24123
ENSG00000110934.10	BIN2	534	-0.54276	0.0999136	509	300	649	288	405	1014	515	717	593	350
ENSG00000161618.9	ALDH16A1	211.8	0.459048	0.0999413	230	235	346	230	165	145	125	211	204	227
ENSG00000257594.3	GALNT4	65.8	0.794906	0.0999937	64	123	156	55	21	55	44	32	50	58
ENSG00000173432.10	SAA1	2880.3	-1.42007	0.100044	788	136	2639	1918	2185	5159	845	831	7916	6386
ENSG00000141946.1	ZIM3	13.9	-1.56189	0.100099	17	10	9	0	0	14	32	7	28	22
ENSG00000203963.11	C1orf141	62.3	-0.661763	0.100172	44	70	38	24	59	46	97	58	107	80
ENSG00000149016.15	TUT1	86.4	0.612345	0.100206	123	98	107	108	75	42	77	89	38	107
ENSG00000095951.16	HIVEP1	2257.2	-0.401204	0.100307	2047	1891	2316	1662	1569	3122	1684	3460	2842	1979
ENSG00000135968.20	GCC2	8634.4	0.343512	0.100404	9983	10308	14607	5967	6915	6835	8094	9027	7974	6634
ENSG00000197442.9	MAP3K5	2843	0.63288	0.100448	2395	2135	8549	2505	1758	1822	2064	1979	2302	2921
ENSG00000074935.13	TUBE1	568.2	0.356545	0.100545	655	788	811	454	434	419	452	633	509	527
ENSG00000269858.5	EGLN2	162.3	0.425085	0.100559	197	177	170	176	186	140	113	169	186	109
ENSG00000090097.21	PCBP4	264.6	0.710545	0.100714	244	178	382	139	658	142	136	354	242	171
ENSG00000196268.11	ZNF493	925.9	0.343952	0.100851	1297	979	921	936	925	687	784	868	990	872
ENSG00000186792.16	HYAL3	32.4	0.877038	0.10096	83	45	26	20	35	27	22	18	11	37
ENSG00000182378.13_PAR_Y	PLCXD1	20.2	1.19195	0.100996	10	16	65	40	7	6	21	20	5	12
ENSG00000056487.15	PHF21B	31.2	1.03878	0.101015	56	17	41	65	25	26	17	40	3	22
ENSG00000162344.3	FGF19	76.1	-1.40761	0.101029	105	29	10	32	12	10	55	447	41	20
ENSG00000156650.12	KAT6B	3455.3	0.402084	0.101052	3330	3613	4563	3959	3692	1773	3098	3518	3206	3801
ENSG00000187037.8	GPR141	77.4	-0.673992	0.101063	42	105	76	29	42	124	111	115	79	51
ENSG00000129910.7	CDH15	43.3	1.17401	0.101141	14	13	92	28	151	49	16	13	36	21
ENSG00000108469.14	RECQL5	378.9	0.436199	0.101218	585	295	568	400	287	295	307	460	317	275
ENSG00000253767.2	PCDHGA8	66.2	0.716892	0.10123	125	88	90	26	77	19	54	70	68	45
ENSG00000105875.13	WDR91	387.6	-0.589132	0.101333	269	246	202	407	337	440	244	724	486	521
ENSG00000186827.10	TNFRSF4	41.5	-0.903034	0.101414	31	21	59	28	4	70	42	69	59	32
ENSG00000189190.9	ZNF600	419.8	0.452397	0.101417	597	529	717	246	319	239	416	388	370	377
ENSG00000166165.12	CKB	343.5	0.66953	0.101482	438	359	602	474	205	130	276	279	161	511
ENSG00000196267.12	ZNF836	405.5	0.489281	0.10149	555	530	272	533	400	263	367	394	440	301
ENSG00000164647.8	STEAP1	691.8	-0.623308	0.101551	536	650	801	228	464	1053	906	1433	492	355
ENSG00000176495.3	OR5AN1	98.3	-0.475556	0.101582	63	100	96	76	66	130	118	130	85	119
ENSG00000173801.16	JUP	4173.4	-0.434448	0.101608	4591	3983	4315	2635	1831	3346	4094	6459	5780	4700
ENSG00000157601.13	MX1	3291.9	-1.01642	0.10167	1474	1147	5713	773	1572	1850	8571	9657	1459	703
ENSG00000072954.6	TMEM38A	60.5	0.706882	0.101682	98	108	71	58	34	18	57	54	44	63
ENSG00000145782.12	ATG12	1551	0.597849	0.101711	1408	1501	4519	770	1187	1239	1203	1422	1282	979
ENSG00000169184.5	MN1	473.5	-0.775122	0.101713	357	350	98	277	542	406	339	1274	763	329
ENSG00000105640.12	RPL18A	12387.6	0.599725	0.101726	8841	13937	18080	23050	8741	8247	9857	9023	8511	15589
ENSG00000127993.15	RBM48	440.3	0.306739	0.101826	543	445	644	382	383	382	376	460	390	398
ENSG00000061918.12	GUCY1B3	840.7	-0.485159	0.101888	532	879	672	649	604	653	917	1877	890	734
ENSG00000168010.10	ATG16L2	559.8	-0.6931	0.101942	437	399	537	254	486	1403	330	973	416	363
ENSG00000278674.1	ELOA3B	1.7	-4.23141	0.102091	0	0	0	0	0	10	4	0	0	3
ENSG00000159335.15	PTMS	2132.1	-0.520727	0.102131	1335	1505	1458	1526	2459	1568	2749	4220	2945	1556
ENSG00000165474.6	GJB2	668	-0.719641	0.102206	487	416	900	102	620	1048	973	783	1006	345
ENSG00000140575.12	IQGAP1	20824.9	-0.310031	0.102312	20773	20266	20085	12446	17566	24759	25068	23558	26060	17668
ENSG00000185808.13	PIGP	725	0.491619	0.102381	947	548	793	1002	840	641	820	546	433	680
ENSG00000188152.12	NUTM2G	55	0.649317	0.102472	115	77	43	48	46	39	48	57	50	27
ENSG00000107242.17	PIP5K1B	652.5	0.839417	0.102503	1339	1531	790	409	126	572	420	240	683	415
ENSG00000117308.14	GALE	503.8	0.900488	0.102512	430	426	2099	204	152	267	456	555	245	204
ENSG00000099617.3	EFNA2	34.4	1.462	0.102517	77	76	88	4	10	37	14	28	0	10
ENSG00000111679.16	PTPN6	1088.4	-0.560703	0.102636	1079	737	1365	635	554	2201	1007	1497	1079	730
ENSG00000124802.11	EEF1E1	278.8	0.504084	0.102679	347	359	521	249	140	170	231	276	293	202
ENSG00000126752.7	SSX1	7.1	-1.6736	0.102707	0	5	8	0	4	8	13	6	21	6
ENSG00000062524.15	LTK	38.5	1.0016	0.102741	104	57	11	32	48	12	26	38	12	45
ENSG00000169100.13_PAR_Y	SLC25A6	474.6	0.925877	0.102741	1648	261	846	252	124	210	202	328	273	602
ENSG00000213983.11	AP1G2	462.4	0.568548	0.102843	801	540	690	408	272	308	426	678	197	304
ENSG00000009844.15	VTA1	1182.3	0.378321	0.102881	1146	1284	2240	970	965	981	1130	1204	1069	834
ENSG00000137959.15	IFI44L	3905.3	-1.07156	0.102881	960	1434	7411	783	1802	1783	10100	12038	1775	967
ENSG00000122852.14	SFTPA1	14.8	-1.48229	0.102901	10	15	15	0	0	21	26	13	34	14
ENSG00000120211.4	INSL4	18.7	-1.05012	0.102934	11	23	14	4	8	16	30	14	54	13
ENSG00000257103.8	LSM14A	202.2	0.599593	0.10303	159	322	165	149	389	106	220	186	189	137
ENSG00000197563.10	PIGN	1052.6	0.384301	0.103066	1129	1076	1590	1154	895	902	1152	1080	643	905
ENSG00000180739.13	S1PR5	51.3	-0.853501	0.103219	38	46	44	16	32	60	25	171	40	41
ENSG00000204116.11	CHIC1	697.9	0.402524	0.10332	917	774	620	562	994	572	585	863	605	487
ENSG00000136521.12	NDUFB5	906.1	0.500036	0.103358	907	731	2177	804	651	561	834	845	790	761
ENSG00000180113.15	TDRD6	345.9	-0.57074	0.103404	245	333	319	154	330	666	505	282	272	353
ENSG00000163214.20	DHX57	683.3	0.371718	0.103563	712	741	1125	497	710	482	681	845	607	433
ENSG00000167720.12	SRR	81.1	-0.601683	0.103589	47	51	96	78	41	74	81	105	96	142
ENSG00000134326.11	CMPK2	792.6	-1.0199	0.103589	315	242	1637	197	223	624	2006	2087	353	242
ENSG00000105523.3	FAM83E	287.6	0.745149	0.103596	578	611	350	105	145	102	339	225	243	178
ENSG00000066651.18	TRMT11	860	0.470886	0.10366	1082	1203	1495	696	461	694	684	972	808	505
ENSG00000186532.11	SMYD4	398.2	0.419141	0.103671	451	464	442	502	360	352	242	400	446	323
ENSG00000157168.18	NRG1	261.7	0.767443	0.103714	131	155	428	191	705	143	261	262	123	218
ENSG00000134830.5	CSAR2	67.3	-0.766954	0.103772	37	35	53	42	75	108	71	40	160	52
ENSG00000154165.4	GPR15	25	-1.12227	0.103823	21	18	4	26	4	14	75	34	30	24
ENSG00000121236.20	TRIM6	97.3	-0.612881	0.103844	95	84	61	61	66	99	123	239	83	62
ENSG00000130830.14	MPP1	813.8	-0.557506	0.103979	324	521	922	754	677	1457	899	999	789	796
ENSG00000173702.7	MUC13	7221.4	1.68917	0.104011	4648	5620	44549	384	1284	6731	2875	3672	718	1733
ENSG00000176742.2	OR51V1	10.3	-1.61748	0.104093	4	14	8	0	0	11	14	6	21	25
ENSG00000169251.12	NMD3	2107.2	0.606377	0.104156	1631	2070	5973	1868	1176	1177	1894	1532	1741	2010
ENSG00000166295.8	ANAPC16	2457.2	0.413168	0.104255	2627	2049	3203	3383	2380	1585	2334	2308	2151	2552
ENSG00000101680.14	LAMA1	313.9	-0.536999	0.104272	187	160	256	362	256	426	371	370	460	291
ENSG00000152642.10	GPD1L	821.8	0.426445	0.104299	1200	959	823	918	702	468	652	723	901	872
ENSG00000116991.10	SIPA1L2	2271.9	0.733139	0.104519	1719	1136	4022	1025	6033	1741	1949	2445	1293	1356
ENSG00000206527.9	HACD2	1916.7	0.466153	0.104541	1969	1693	4464	1341	1592	1302	1642	1835	1921	1408
ENSG00000179454.13	KLHL28	1129.1	0.29274	0.104614	1082	1344	1543	908	1233	972	993	1061	1193	962
ENSG00000129450.8	SIGLEC9	182.9	-0.60892	0.104643	99	87	208	139	176	350	146	194	257	173
ENSG00000109182.11	CWH43	54.8	-0.821421	0.104673	72	42	45	24	16	71	49	29	86	114
ENSG00000173409.13	ARV1	411.7	0.510881	0.104696	708	334	616	474	247	388	381	436	261	272
ENSG00000197043.13	ANXA6	3771.6	-0.315461	0.104706	2992	3282	3691	2746	3593	4048	4125	4940	5177	3122
ENSG00000103351.12	CLUAP1	467.7	0.392206	0.104851	456	475	804	364	517	289	523	443	372	434
ENSG00000137802.13	MAPKBP1	327.1	-0.461352	0.104903	314	227	242	244	296	282	324	453	610	279
ENSG00000146281.5	PM20D2	714.3	0.435739	0.104929	947	927	1139	587	464	719	450	805	580	525
ENSG00000182093.14	WRB	399	0.405084	0.104949	382	424	635	364	429	399	348	471	238	300
ENSG00000250799.9	PRODH2	25.8	1.40147	0.104976	25	7	147	4	8	19	9	21	6	12
ENSG00000137767.13	SQRDL	635.6	-0.56933	0.105134	590	359	999	313	314	1144	691	607	786	553
ENSG00000186020.12	ZNF529	440	0.341931	0.105202	511	504	661	277	475	333	395	428	456	360
ENSG00000152591.12	DSPP	46.9	-0.575089	0.105292	30	40	29	32	50	47	51	70	64	56
ENSG00000164610.8	RP9	304.2	0.490743	0.105379	446	360	224	415	272	194	246	372	251	262
ENSG00000134352.19	IL6ST	13557.4	0.414962	0.105484	10628	14323	15869	14041	20099	8256	12242	16727	12764	10625
ENSG00000114107.8	CEP70	1529.6	0.580404	0.105616	934	1947	2544	2269	1237	691	1834	1342	953	1545
ENSG00000174130.12	TLR6	492.7	-0.575863	0.105958	402	323	335	328	537	1054	433	680	410	425
ENSG00000264364.2	DYNLL2	2150.7	0.388573	0.106017	2929	2042	2071	2349	2455	1219	2051	2093	2283	2015
ENSG00000165055.15	METTL2B	689.4	0.329266	0.106044	876	814	780	712	566	474	599	746	673	654
ENSG00000146535.13	GNA12	919.1	-0.391982	0.106046	709	621	934	579	1019	1017	811	1323	1256	922
ENSG00000100647.7	SUSD6	2021.6	-0.321156	0.106058	1678	1448	2118	1404	2087	2195	2142	2945	2142	2057
ENSG00000111678.10	C12orf57	167.7	0.566031	0.106098	190	131	170	264	208	81	135	213	119	166
ENSG00000138138.13	ATAD1	1299.6	0.276788	0.106103	1325	1360	1875	1120	1301	1072	1376	1389	1185	993
ENSG00000123685.8	BATF3	93.8	-0.524167	0.106147	71	89	91	70	50	87	106	166	144	64
ENSG00000136942.14	RPL35	11138.2	0.529668	0.106172	8955	11559	18388	17561	8016	8463	9155	7909	8060	13316
ENSG00000134291.11	TMEM106C	630.3	0.490497	0.106333	564	519	1387	681	478	402	688	602	527	455
ENSG00000183060.15	LYSMD4	170.1	0.638093	0.106368	283	328	118	150	139	120	93	113	239	118
ENSG00000116852.14	KIF21B	575.2	-0.504866	0.106462	567	316	761	337	365	775	371	852	854	554
ENSG00000111261.13	MANSC1	1177.8	0.45248	0.106575	1822	1783	1372	1027	686	728	982	1316	926	1136
ENSG00000102967.11	DHODH	269.3	0.410472	0.106623	220	364	382	231	314	255	182	287	210	248
ENSG00000142621.19	FHAD1	362.9	-0.519516	0.106641	315	356	463	152	199	442	679	348	332	343
ENSG00000030582.17	GRN	4460.4	-0.484216	0.106656	3781	3004	6132	2850	2656	7719	5532	5702	3730	3498
ENSG00000178789.8	CD300LB	67.2	-0.695317	0.106672	75	60	34	31	47	83	40	165	73	64
ENSG00000176567.1	OR4X1	4.7	-1.99452	0.10674	0	5	0	0	4	9	8	8	9	4
ENSG00000110680.12	CALCA	15.1	-1.22595	0.106896	8	0	13	14	8	10	33	15	25	25
ENSG00000129460.15	NGDN	611.6	0.319205	0.10692	825	577	798	568	558	511	651	672	486	470
ENSG00000161640.15	SIGLEC11	42.4	1.24295	0.106956	24	30	34	172	26	19	17	4	51	47
ENSG00000164008.15	C1orf50	140.6	0.4716	0.107035	236	108	163	113	181	87	129	143	115	131
ENSG00000204442.3	FAM155A	385.7	0.479298	0.107078	524	277	609	286	518	211	306	383	298	445
ENSG00000172366.19	FAM195A	154	0.623478	0.107212	178	182	362	128	88	188	87	101	107	119
ENSG00000179542.15	SLITRK4	401.7	-0.847747	0.107273	304	250	336	96	431	520	266	190	1356	268
ENSG00000169908.11	TM4SF1	11832.8	0.716844	0.107377	10496	6850	41326	7479	7485	5439	11145	13655	6965	7488
ENSG00000100036.12	SLC35E4	89.6	-0.747374	0.107502	35	22	100	48	119	89	157	102	119	105
ENSG00000164124.10	TMEM144	667.7	0.423911	0.107548	1016	797	980	503	493	653	635	690	384	526
ENSG00000105662.15	CRTC1	395	0.361386	0.107646	507	402	529	387	347	262	278	473	406	359
ENSG00000169083.16	AR	497.3	-0.597948	0.107656	455	565	157	312	392	350	521	1025	598	598
ENSG00000197721.16	CR1L	38.5	-0.881443	0.107693	23	28	60	14	13	85	58	20	50	34
ENSG00000119139.18	TJP2	130.8	0.702816	0.107741	206	143	344	74	50	114	82	86	119	90
ENSG00000084072.16	PPIE	513.5	0.352958	0.107751	634	412	746	504	526	360	459	556	427	511
ENSG00000173281.4	PPP1R3B	818.8	-0.44442	0.107772	667	633	1085	451	564	841	850	1208	1349	540
ENSG00000165972.12	CCDC38	76.7	-0.620388	0.107883	35	85	84	31	63	68	131	67	101	102
ENSG00000143314.12	MRPL24	810	0.377812	0.107914	1171	732	909	953	691	550	751	907	683	753
ENSG00000154380.17	ENAH	5011.7	-0.475131	0.107938	3877	4280	3181	5205	3379	3335	6248	6794	8177	5641
ENSG00000133466.13	C1QTNF6	246.8	-0.510995	0.107962	200	135	160	209	262	238	373	435	253	203
ENSG00000149972.10	CNTN5	219.9	-0.463726	0.107976	151	245	164	171	166	207	346	223	216	310
ENSG00000120341.18	SEC16B	46.7	0.685776	0.108093	65	51	82	34	51	13	34	49	60	28
ENSG00000172724.11	CCL19	392.7	-0.645514	0.108265	235	474	143	298	304	382	222	705	701	463
ENSG00000141756.18	FKBP10	1182.3	-0.526276	0.108301	770	800	883	826	1321	1242	1207	2513	1574	687
ENSG00000115107.19	STEAP3	427.4	0.458425	0.10851	550	601	530	496	247	281	400	337	485	347
ENSG00000206072.12	SERPINB11	42.1	-0.701355	0.108543	36	39	44	21	20	83	53	41	29	55
ENSG00000198547.8	C20orf203	3.9	-3.23401	0.108555	0	0	4	0	0	0	8	10	0	17
ENSG00000181752.3	OR8K5	13.5	-1.31709	0.108559	12	16	4	6	0	21	22	20	6	28
ENSG00000142611.16	PRDM16	452.5	0.83459	0.108583	466	457	128	449	1288	151	350	520	252	464
ENSG00000007341.18	ST7L	528.8	0.352558	0.108589	496	598	792	451	561	377	436	703	497	377
ENSG00000160783.19	PMF1	213.1	0.487509	0.108673	319	167	267	284	170	131	166	282	174	171
ENSG00000107018.7	RLN1	12.3	1.33444	0.108688	17	18	12	10	30	8	17	0	8	3
ENSG00000168275.14	COA6	474.9	0.396236	0.108739	627	478	752	462	334	381	440	476	510	289
ENSG00000155816.19	FMN2	178.9	0.644385	0.108751	275	182	104	150	355	97	158	129	124	215
ENSG00000099992.15	TBC1D10A	235.6	-0.50032	0.108823	153	155	176	149	307	256	202	339	335	284
ENSG00000197776.7	KLHDC1	186	0.479544	0.108918	161	214	179	212	286	124	141	162	201	180
ENSG00000184502.3	GAST	1.7	-4.16877	0.10895	0	0	0	0	0	9	4	4	0	0
ENSG00000013561.17	RNF14	645.2	0.303169	0.108995	792	666	677	633	710	555	652	671	519	577
ENSG00000117791.15	2022-03-02	676.8	0.520947	0.109026	1146	991	459	753	535	403	448	778	557	698
ENSG00000187764.11	SEMA4D	1417.4	-0.465514	0.109071	1060	972	2024	897	954	2433	1479	1606	1582	1167
ENSG00000174990.4	CA5A	30.7	-0.808814	0.109125	9	21	50	15	16	35	32	33	56	40
ENSG00000184108.7	TRIML1	13.8	-0.924152	0.109243	6	14	16	4	7	19	18	22	19	13
ENSG00000253537.2	PCDHGA7	110.6	0.624768	0.109376	237	67	127	98	128	61	55	130	116	87
ENSG00000141385.9	AFG3L2	857.8	0.39174	0.10949	887	750	1343	936	843	475	721	903	848	872
ENSG00000119616.11	FCF1	821	0.386859	0.109596	843	961	1496	607	688	535	921	851	667	641
ENSG00000183628.12	DGCR6	6.7	-1.7445	0.109636	0	0	7	4	4	10	4	4	22	12
ENSG00000170419.10	VSTM2A	61	-0.530773	0.109637	48	49	50	36	61	69	74	52	87	84
ENSG00000172817.3	CYP7B1	408.5	-0.656648	0.10978	293	278	162	454	284	224	368	941	520	561
ENSG00000163882.9	POLR2H	579.7	0.581078	0.109781	555	498	1600	501	308	431	416	623	482	383
ENSG00000160305.17	DIP2A	1066.1	0.348587	0.109801	1435	934	1581	974	927	744	863	1272	1120	811
ENSG00000273167.1	RP11-307N16.6	4.2	-2.41834	0.11002	0	3	0	3	0	7	5	12	0	12
ENSG00000167791.13	CABP2	6.4	2.21486	0.110106	16	8	7	8	13	0	0	0	12	0
ENSG00000186517.13	ARHGAP30	1269.3	-0.487351	0.110128	1134	653	1590	836	976	2044	1228	1753	1653	826
ENSG00000131095.12	GFAP	82.8	1.25536	0.110128	23	15	28	86	415	48	55	23	55	80
ENSG00000171217.5	CLDN20	47	0.71133	0.11014	68	47	59	35	77	29	23	40	72	20
ENSG00000180532.10	ZSCAN4	27.2	0.933599	0.110146	30	68	32	34	12	11	30	8	27	20
ENSG00000196407.11	THEM5	33.2	0.921637	0.110455	43	35	15	29	89	23	10	40	20	28
ENSG00000164403.14	SHROOM1	208.7	0.557206	0.110484	407	273	264	110	172	126	198	272	109	156
[truncated: 17,094 more rows]

## Sheet: p<0.05
Table S3. The RNA-seq results of all differentially expressed mRNAs in five pairs of T4 patients with different survival time.
	gene_status	log2FoldChange	pvalue	B1	B2	B4	B5	B8	A2	A4	A5	A8	A9
ENSG00000143333.6	RGS16	-2.20849	2.56e-08	220	123	81	118	166	924	580	866	867	247
ENSG00000005206.16	SPPL2B	0.564906	0.0337024	450	322	339	342	247	183	210	314	205	301
ENSG00000006576.16	PHTF2	-0.541971	0.0334501	1282	1079	1205	544	835	1515	1717	1646	1662	870
ENSG00000006747.14	SCIN	0.820791	0.0283441	1880	1467	1471	426	487	519	686	533	674	814
ENSG00000007866.19	TEAD3	-0.472665	0.045951	409	299	400	258	453	481	395	638	586	542
ENSG00000008197.4	RP3-336H9.2	-0.932392	0.0468811	18	27	20	16	17	52	37	18	39	45
ENSG00000008513.14	ST3GAL1	-0.930599	0.013072	1050	1303	2172	1452	2565	6013	2279	3632	2760	2251
ENSG00000010310.8	GIPR	0.971033	0.0438775	543	267	203	130	85	145	108	162	48	169
ENSG00000010671.15	BTK	-0.62704	0.0033818	353	399	341	306	414	609	621	632	646	448
ENSG00000011590.13	ZBTB32	1.02	0.0311482	73	62	62	12	56	23	26	26	40	18
ENSG00000012171.19	SEMA3B	2.31513	0.00655102	502	646	5105	890	12766	758	651	1019	1045	783
ENSG00000012779.10	ALOX5	-1.39573	0.00494566	137	72	182	37	35	234	447	119	128	258
ENSG00000021826.15	CPS1	2.30444	0.0116922	1889	7893	286	312	283	272	649	586	383	342
ENSG00000023839.10	ABCC2	-0.814953	0.023594	57	91	112	39	59	111	149	74	141	159
ENSG00000025423.11	HSD17B6	-1.34704	0.0269218	27	39	33	12	29	92	117	17	118	17
ENSG00000029534.20	ANK1	1.39444	0.00590511	851	187	1184	110	422	139	345	178	159	205
ENSG00000029559.6	IBSP	-1.67532	0.00910171	11	32	43	58	69	40	165	75	410	65
ENSG00000036473.7	OTC	2.80253	0.0266183	898	310	9	171	28	27	41	0	52	82
ENSG00000038427.15	VCAN	-0.927546	0.010644	28291	35732	19880	11062	37960	51068	65989	68226	59048	22515
ENSG00000041353.9	RAB27B	1.78882	0.000356316	2326	1946	9061	850	976	663	1018	1319	575	691
ENSG00000043462.11	LCP2	-0.800705	0.0480978	2279	2114	6338	2094	2427	10102	4001	5304	4399	2616
ENSG00000046604.12	DSG2	1.29273	0.0211545	21917	3411	12770	4048	1317	2548	3671	6328	1655	3694
ENSG00000046647.13	GEMIN8	0.847718	0.0171725	272	182	251	229	549	130	181	204	157	210
ENSG00000049768.14	FOXP3	-1.06609	0.0273828	196	63	156	40	78	397	155	330	117	115
ENSG00000054179.11	ENTPD2	1.13672	0.00821675	162	115	184	122	343	108	107	126	35	71
ENSG00000054690.13	PLEKHH1	0.85784	0.0155868	837	561	997	561	333	178	344	575	272	518
ENSG00000055732.12	MCOLN3	0.641986	0.0437186	348	236	185	375	224	143	190	231	186	203
ENSG00000057294.14	PKP2	0.805631	0.0431087	1808	2223	4555	1255	1282	457	1795	1013	1422	1698
ENSG00000058056.8	USP13	0.653612	0.0243103	438	432	1055	506	513	255	450	448	480	317
ENSG00000059691.11	GATB	0.453879	0.0273102	335	402	542	362	410	306	317	377	279	290
ENSG00000059804.15	SLC2A3	-1.1212	0.00265829	618	1143	2933	723	1655	3787	2385	3463	3296	2575
ENSG00000060558.3	GNA15	-0.701916	0.0136313	176	115	148	76	127	201	221	338	190	143
ENSG00000060566.13	CREB3L3	2.5025	0.0434261	379	61	2442	28	27	263	89	71	16	14
ENSG00000060718.21	COL11A1	-1.55584	0.00884168	2011	4294	3610	1886	9590	15825	25471	4123	18551	2255
ENSG00000062038.13	CDH3	-0.877771	0.0303098	453	1094	1004	323	988	1120	2956	1334	1139	809
ENSG00000063176.15	SPHK2	1.03309	0.00771989	155	135	135	62	129	67	27	89	44	82
ENSG00000064309.14	CDON	-0.877463	0.0403313	349	434	184	567	449	271	621	1129	1039	1011
ENSG00000064655.18	EYA2	-1.25897	0.0237971	85	125	49	94	261	112	461	125	647	256
ENSG00000065268.10	WDR18	0.81172	0.00942821	330	205	586	410	389	214	203	333	177	230
ENSG00000065361.15	ERBB3	0.657366	0.0118527	4464	5971	9485	4075	6842	3222	4130	4538	3114	5125
ENSG00000065534.18	MYLK	-0.581065	0.0286605	4826	3946	2747	2633	2579	4824	5946	6034	6442	3117
ENSG00000066230.11	SLC9A3	1.29783	0.0269535	415	31	129	56	144	103	54	67	32	59
ENSG00000068878.14	PSME4	-0.426887	0.0253278	2386	2422	2079	1415	2083	2598	2696	3392	3492	2424
ENSG00000070019.4	GUCY2C	1.12122	0.00823887	316	476	394	135	105	157	140	70	117	162
ENSG00000070371.15	CLTCL1	-0.513027	0.0413001	145	173	196	117	207	243	267	269	301	173
ENSG00000070526.14	ST6GALNAC1	1.25222	0.0410975	4315	2648	2341	294	332	260	515	1318	1557	574
ENSG00000072110.13	ACTN1	-0.778452	0.000228231	4618	4622	5538	4482	6136	8366	9336	11001	10977	6628
ENSG00000072182.12	ASIC4	-1.44366	0.0404143	13	12	22	0	14	64	22	28	24	23
ENSG00000074071.14	MRPS34	0.570481	0.0355012	1241	1287	1944	1816	1073	931	1133	1194	760	1227
ENSG00000074201.8	CLNS1A	0.403652	0.0333178	2241	1910	2136	1786	1649	1380	1863	1735	1243	1496
ENSG00000074211.13	PPP2R2C	1.7713	0.00428763	24	76	606	91	259	46	92	59	59	52
ENSG00000074590.13	NUAK1	-0.859736	0.00415692	621	779	737	364	971	1610	1225	1437	1518	762
ENSG00000075089.9	ACTR6	0.588114	0.0498397	373	390	968	312	409	257	399	378	380	253
ENSG00000075461.5	CACNG4	-2.25158	0.00305478	4	16	6	47	16	17	215	34	120	107
ENSG00000076650.6	GPATCH1	0.434153	0.020621	526	616	662	463	420	372	470	471	382	382
ENSG00000077274.8	CAPN6	1.26987	0.0325022	511	1386	145	622	1753	156	245	1071	297	320
ENSG00000077943.7	ITGA8	-0.823592	0.0251152	532	323	212	461	339	441	546	595	1113	861
ENSG00000078098.13	FAP	-1.04899	0.00459431	1153	1533	794	564	1673	2553	2996	2639	3300	1004
ENSG00000079257.7	LXN	-0.923246	0.0279044	2017	991	1298	846	891	2449	2745	4996	1220	765
ENSG00000081154.11	PCNP	0.481811	0.0243655	3187	3522	5826	2426	3233	2416	2354	3198	3051	2382
ENSG00000081277.12	PKP1	-1.30802	0.032187	75	20	55	50	34	27	73	55	126	312
ENSG00000081377.16	CDC14B	0.712654	0.0116065	1380	1337	828	1274	1116	606	792	592	950	905
ENSG00000082196.20	C1QTNF3	-1.23483	0.0317278	201	244	60	266	392	249	1570	244	644	328
ENSG00000082269.16	FAM135A	0.910221	0.0236905	4173	3322	4601	959	819	1124	1617	1926	1435	1275
ENSG00000085276.17	MECOM	1.09826	0.0104651	8888	7476	9114	2866	1358	1326	3726	3137	3395	2458
ENSG00000085514.15	PILRA	-0.997095	0.0377841	254	107	368	184	224	1028	433	412	247	164
ENSG00000086062.12	B4GALT1	-0.374033	0.049672	2256	2804	3453	2452	2478	3246	3146	4516	4221	3210
ENSG00000086159.12	AQP6	-2.38096	0.000380173	0	7	16	8	6	52	39	22	44	39
ENSG00000086717.18	PPEF1	-1.46911	0.00227079	34	23	36	15	32	54	122	28	128	65
ENSG00000086730.16	LAT2	-0.86763	0.0327019	349	263	342	364	392	1278	573	742	282	391
ENSG00000087088.19	BAX	0.739021	0.00252519	556	494	816	418	819	354	442	470	332	345
ENSG00000087116.14	ADAMTS2	-0.931304	0.00887152	1128	1628	1206	986	1326	2351	2180	5277	2191	961
ENSG00000087245.12	MMP2	-0.984896	0.0420655	3821	4112	1339	5115	11858	11915	8650	15318	15228	6770
ENSG00000088256.8	GNA11	0.53273	0.029567	798	758	1166	719	672	395	572	761	484	755
ENSG00000089558.8	KCNH4	-1.36457	0.0389056	23	29	20	20	21	172	13	54	29	26
ENSG00000090006.17	LTBP4	1.43725	0.0167013	1701	1312	811	1025	8281	528	525	1996	1019	1328
ENSG00000090447.11	TFAP4	0.63529	0.0220989	358	370	315	373	201	224	194	245	183	252
ENSG00000090857.13	PDPR	0.681551	0.0496513	1110	835	641	463	1573	742	455	651	683	487
ENSG00000090971.4	NAT14	0.946388	0.023695	121	68	190	134	246	50	52	121	86	112
ENSG00000091879.13	ANGPT2	-0.712739	0.0460498	349	371	924	239	571	734	971	732	1209	451
ENSG00000092871.16	RFFL	-0.511081	0.022951	598	564	622	433	383	881	590	981	777	625
ENSG00000094755.16	GABRP	-3.05389	6.18e-06	402	494	625	125	1123	296	12959	7012	2164	2332
ENSG00000095539.15	SEMA4G	0.965985	0.0401673	510	566	1086	187	102	221	249	367	155	246
ENSG00000095627.9	TDRD1	1.54283	0.0126735	1021	798	79	84	121	150	135	142	149	150
ENSG00000095739.10	BAMBI	-1.10585	0.0023737	132	99	60	147	146	173	275	323	246	355
ENSG00000096006.11	CRISP3	3.57256	0.0132509	21977	7005	25	1674	36	69	680	1854	123	97
ENSG00000096092.5	TMEM14A	0.88514	0.00483044	225	138	370	228	155	126	128	159	91	124
ENSG00000099326.8	MZF1	0.528842	0.0462452	617	449	452	285	436	295	256	535	292	254
ENSG00000099810.19	MTAP	0.926035	0.0397305	1534	651	5517	931	1262	877	759	1361	1063	1065
ENSG00000099985.3	OSM	-1.8487	0.000668309	20	18	46	16	85	230	91	206	91	80
ENSG00000100024.14	UPB1	-1.39651	0.0148132	23	52	37	5	18	132	31	65	71	50
ENSG00000100055.20	CYTH4	-0.903242	0.0443967	745	516	1055	460	739	2968	631	1319	1181	500
ENSG00000100284.20	TOM1	-0.838811	0.00363424	383	496	918	548	569	1383	948	1392	832	873
ENSG00000100292.16	HMOX1	-1.07899	0.00503836	297	255	799	417	370	1019	545	729	770	1509
ENSG00000100345.21	MYH9	-0.627015	0.00348787	32780	32280	40731	36035	38453	46495	50713	76305	74256	49769
ENSG00000100399.15	CHADL	1.18959	0.0286009	23	27	46	26	106	20	16	22	24	24
ENSG00000100429.17	HDAC10	1.13576	0.0124856	38	24	56	72	58	26	29	26	20	21
ENSG00000100445.17	SDR39U1	0.970661	0.0229616	81	85	62	72	87	29	40	89	18	39
ENSG00000100644.16	HIF1A	-0.891734	0.0134047	6618	6551	9545	6327	6332	22013	11898	21050	7475	6121
ENSG00000100823.11	APEX1	0.354393	0.0481238	2674	3027	3751	2945	2672	1985	2529	2854	2626	2439
ENSG00000100836.10	PABPN1	0.57725	0.0364708	626	519	793	392	483	286	310	656	278	437
ENSG00000101144.12	BMP7	1.57827	0.0306281	208	130	76	35	857	25	64	65	98	212
ENSG00000101190.12	TCFL5	0.754706	0.0359354	152	191	397	163	438	168	137	219	137	168
ENSG00000101230.5	C20orf82	-0.935913	0.04372	433	587	271	212	890	566	1588	522	1597	589
ENSG00000101307.15	SIRPB1	-1.78268	0.000917857	97	55	237	99	78	925	406	161	262	155
ENSG00000101452.14	DHX35	0.449384	0.0241576	538	549	612	387	483	295	456	537	368	324
ENSG00000101825.7	MXRA5	-0.899925	0.00843974	11009	12859	22426	6716	19520	28937	31395	36590	31288	12046
ENSG00000101842.13	VSIG1	2.93698	0.00724566	10328	5304	1872	223	172	92	1173	796	292	65
ENSG00000102317.17	RBM3	-0.520624	0.0435318	2056	2563	3539	2988	2482	3012	3434	4918	5914	3572
ENSG00000102445.18	KIAA0226L	-0.614198	0.0309875	194	202	202	171	243	424	331	364	334	179
ENSG00000102575.10	ACP5	-1.43613	0.0137882	451	205	1124	360	415	3262	1992	549	495	420
ENSG00000102924.11	CBLN1	1.69347	0.0192802	79	72	4	99	76	26	6	11	28	39
ENSG00000102934.9	PLLP	1.03405	0.00368791	660	347	756	488	1039	177	506	341	300	378
ENSG00000103056.11	SMPD3	1.19033	0.0123556	809	766	298	112	305	139	246	202	109	316
ENSG00000103260.8	METRN	1.32071	0.0256738	129	155	242	480	1085	176	113	106	167	346
ENSG00000103313.12	MEFV	-1.60415	0.013088	40	31	180	92	60	716	115	209	78	95
ENSG00000103569.9	AQP9	-1.60073	0.0230593	39	38	485	80	204	1323	522	262	203	132
ENSG00000103811.15	CTSH	-0.516173	0.0473966	2958	4647	2847	3845	3770	4315	6900	7237	4892	4615
ENSG00000103855.17	CD276	-0.685405	0.0152583	1059	897	745	875	1344	1384	1663	2451	2017	1059
ENSG00000103888.16	CEMIP	-1.6027	0.000908156	604	706	1067	243	1167	3193	3894	1661	2456	515
ENSG00000103966.10	EHD4	-0.469473	0.0266201	956	897	894	850	922	899	1342	1897	1332	1231
ENSG00000104237.8	RP1	-0.893294	0.00780853	185	343	170	74	200	317	381	464	409	303
ENSG00000104450.12	SPAG1	-0.508628	0.0485396	406	527	595	350	587	821	911	843	497	585
ENSG00000104529.17	EEF1D	-1.57328	0.0237932	95	38	37	47	19	38	32	271	35	362
ENSG00000104537.16	ANXA13	-1.73582	0.0043936	40	89	46	112	68	291	642	102	43	204
ENSG00000104549.11	SQLE	-1.05578	0.00724893	877	702	606	339	558	479	1427	1767	2441	671
ENSG00000104804.7	TULP2	-2.04622	0.0494152	0	5	4	0	12	30	19	5	29	6
ENSG00000104901.6	DKKL1	1.58254	0.0116013	12	20	14	23	14	5	9	6	6	4
ENSG00000104964.14	AES	0.466376	0.0360345	1513	1336	1381	1565	1100	873	1029	1313	946	1157
ENSG00000105135.15	ILVBL	0.658292	0.0377839	335	308	598	448	227	167	225	322	236	327
ENSG00000105205.6	CLC	1.98134	0.0495614	4	8	8	57	39	15	11	0	3	4
ENSG00000105327.17	BBC3	0.81802	0.0339985	107	97	233	81	252	101	103	96	62	88
ENSG00000105366.15	SIGLEC8	-1.37242	0.0125957	88	82	105	22	11	219	141	105	72	229
ENSG00000105372.7	RPS19	0.778419	0.0109217	8673	7408	13186	11476	7068	4045	5316	5202	5549	9078
ENSG00000105507.2	CABP5	-2.29681	0.0420429	0	8	5	0	0	11	7	12	22	11
ENSG00000105550.9	FGF21	-5.1258	0.022181	0	0	0	0	0	8	0	0	21	4
ENSG00000105643.9	ARRDC2	0.754098	0.0153065	516	696	1328	676	1176	387	518	641	464	710
ENSG00000105708.8	ZNF14	0.770405	0.0018133	402	333	364	413	297	228	179	289	210	222
ENSG00000105866.13	SP4	0.403585	0.0391711	853	928	1078	685	639	643	569	759	594	709
ENSG00000106066.14	CPVL	-0.831756	0.0227859	1590	961	2341	1727	1712	5007	2595	1672	3696	2253
ENSG00000106178.6	CCL24	-2.54346	0.00889873	7	0	12	0	10	18	29	108	7	17
ENSG00000106330.11	MOSPD3	0.708895	0.0295225	160	142	214	200	91	112	115	102	75	113
ENSG00000106366.8	SERPINE1	-1.3092	0.0452699	956	2723	9595	6064	14220	6008	16078	4308	43980	18408
ENSG00000106392.10	C1GALT1	0.880802	0.049616	6201	3874	5875	670	1332	1665	2042	2301	2281	1353
ENSG00000106541.11	AGR2	1.8755	0.00234861	23019	17751	14139	911	1714	4321	3897	2496	2829	1649
ENSG00000106624.10	AEBP1	-0.784332	0.0446467	10626	8649	4092	4255	13422	11341	14611	18219	23811	7819
ENSG00000106799.12	TGFBR1	-0.601085	0.0244922	5941	3669	4626	2917	4237	6747	7972	5596	9156	4151
ENSG00000107099.15	DOCK8	-0.687511	0.0145347	2637	1761	3649	1734	1990	5280	3487	4493	3925	2238
ENSG00000107147.12	KCNT1	-1.19332	0.027456	29	49	77	16	25	176	36	48	76	95
ENSG00000107201.9	DDX58	-0.751256	0.0495093	1414	1083	3026	1038	1128	2418	3606	4350	2118	914
ENSG00000107281.9	NPDC1	0.533306	0.0328801	720	763	571	746	773	369	631	607	468	575
ENSG00000107566.13	ERLIN1	0.718475	0.0441477	1235	1513	3483	577	972	978	1021	938	862	851
ENSG00000107731.12	UNC5B	-0.928454	0.00347598	621	397	870	376	822	832	1212	1846	1601	716
ENSG00000107796.13	ACTA2	-1.3846	9.46e-05	3786	4033	2118	3380	5165	10956	12754	8599	14675	4848
ENSG00000108255.7	CRYBA1	-1.05189	0.0295945	12	15	16	16	18	34	40	16	43	34
ENSG00000108370.16	RGS9	0.736642	0.00759216	213	310	262	206	355	143	193	207	124	187
ENSG00000108375.12	RNF43	-0.737226	0.041947	439	643	249	491	267	911	983	736	678	416
ENSG00000108691.9	CCL2	-1.44817	0.00191189	1434	186	1080	1325	1483	2597	2102	5845	2720	3193
ENSG00000108821.13	COL1A1	-1.0508	0.0174094	55709	74348	34948	84173	149671	148685	173316	288488	249687	67673
ENSG00000109065.11	NAT9	0.523475	0.0441648	447	490	446	372	270	217	231	412	382	249
ENSG00000109205.16	ODAM	-2.5136	0.000188016	114	142	24	49	37	71	1407	337	148	265
ENSG00000109511.11	ANXA10	2.18594	0.0223309	10413	10241	10531	510	400	292	3114	2638	582	528
ENSG00000110092.3	CCND1	0.95368	0.00926054	3159	2939	11736	2986	6240	2104	2567	2975	3735	2791
ENSG00000110375.2	UPK2	-1.9733	0.0190675	16	6	10	4	0	12	17	73	8	37
ENSG00000110848.8	CD69	-0.593291	0.0363603	218	395	322	153	187	297	421	583	396	309
ENSG00000111276.10	CDKN1B	0.515883	0.0204076	1131	1652	1944	1249	1833	1132	989	1227	1320	1047
ENSG00000111424.10	VDR	-0.973224	0.00683747	531	514	959	261	547	1306	864	2121	799	599
ENSG00000111666.10	CHPT1	1.05463	0.0115317	603	1405	3578	505	1046	594	702	661	774	647
ENSG00000111725.10	PRKAB1	0.643829	0.0199509	825	703	1761	587	696	496	511	731	662	577
ENSG00000111799.20	COL12A1	-1.67012	0.000262624	6619	8818	6515	6347	12900	34758	39855	15338	42579	6322
ENSG00000111817.17	DSE	-0.586716	0.0474704	1940	1534	2014	1178	2500	4148	2423	3206	2756	1753
ENSG00000112110.9	MRPL18	0.566112	0.0297731	1123	1177	1782	791	699	907	894	771	674	580
ENSG00000112137.17	PHACTR1	-0.653237	0.0456244	396	337	377	628	469	931	508	900	621	789
ENSG00000112149.9	CD83	-1.20828	0.00272763	574	223	339	129	158	1035	468	802	567	421
ENSG00000112195.8	TREML2	-1.4431	0.0289653	62	15	7	16	53	177	51	132	40	37
ENSG00000112208.11	BAG2	-0.789568	0.0263614	214	292	562	294	292	503	452	503	1127	384
ENSG00000112210.11	RAB23	-0.656411	0.0225222	367	331	378	164	454	478	539	660	748	363
ENSG00000112299.7	VNN1	-1.74019	0.0109112	1429	369	327	470	388	6062	588	2451	313	598
ENSG00000112303.13	VNN2	-1.23724	0.0055009	249	298	346	256	330	1576	440	930	351	304
ENSG00000112414.14	ADGRG6	1.41518	0.00188554	7019	2729	11381	1142	2181	1801	1532	2441	1954	1234
ENSG00000112651.11	MRPL2	0.599569	0.033007	279	209	360	318	208	136	154	269	219	189
ENSG00000112655.15	PTK7	-1.03124	6.9e-05	553	604	703	653	623	1160	1660	2095	1138	853
ENSG00000112658.7	SRF	-0.446911	0.0474039	786	701	1027	611	631	737	982	1024	1413	1156
ENSG00000112697.15	TMEM30A	0.512121	0.0253682	3463	3197	6192	2773	4697	2998	2761	3464	2762	2734
ENSG00000112761.20	WISP3	-1.59321	0.00175071	74	49	31	29	25	82	67	67	298	133
ENSG00000112787.12	FBRSL1	0.66077	0.0397978	519	426	1112	735	488	331	376	536	341	584
ENSG00000112874.9	NUDT12	0.684553	0.0185133	1016	853	778	474	319	380	454	538	386	444
ENSG00000112972.14	HMGCS1	-1.02015	0.0173835	924	1191	1071	690	546	696	2189	1720	4093	768
ENSG00000113083.13	LOX	-0.560753	0.0460058	2733	3124	2816	2166	3575	4917	4347	4363	6389	2368
ENSG00000113249.12	HAVCR1	-1.15157	0.0103171	28	30	62	34	94	140	105	169	118	55
ENSG00000113273.16	ARSB	-0.517874	0.0311968	416	535	561	482	709	906	743	935	792	719
ENSG00000113302.4	IL12B	-1.12399	0.0298009	9	42	16	20	15	63	29	44	44	52
ENSG00000113328.18	CCNG1	0.803407	0.00667175	2750	1961	2328	2969	1930	937	1438	1464	1290	2154
ENSG00000113494.16	PRLR	1.09087	0.0257081	505	1107	1570	1097	230	266	348	368	295	890
ENSG00000113763.11	UNC5A	-1.2475	0.020461	24	39	20	17	17	116	67	28	40	30
ENSG00000113851.14	CRBN	0.377172	0.0336285	979	1082	1032	850	1134	738	802	902	870	805
ENSG00000114126.17	TFDP2	0.623587	0.00903564	1477	1629	2912	1164	1600	787	1229	1466	1279	1130
ENSG00000114166.7	KAT2B	0.516185	0.0255762	1400	1211	2139	1272	1950	1198	1032	1354	1018	1209
ENSG00000114248.9	LRRC31	1.48086	0.0213496	216	154	817	32	130	57	174	43	41	138
ENSG00000114450.9	GNB4	-0.639795	0.0249227	2490	2287	2380	1657	3334	4380	4488	4405	4702	1985
ENSG00000114520.10	SNX4	0.460065	0.0414349	1222	919	1720	1011	794	679	812	1112	899	792
ENSG00000114638.7	UPK1B	1.65006	0.0353863	618	70	1158	36	43	283	69	64	68	66
ENSG00000114771.13	AADAC	1.66207	0.0363106	433	107	96	829	14	35	70	72	83	268
ENSG00000114805.17	PLCH1	0.861307	0.0197391	867	792	1771	412	679	523	717	527	219	494
ENSG00000114812.12	VIPR1	1.27946	0.0122402	370	182	65	72	61	50	66	59	50	89
ENSG00000114854.7	TNNC1	1.56488	0.023485	715	704	68	32	288	34	88	172	268	78
ENSG00000115008.5	IL1A	-0.907753	0.045027	83	79	50	17	40	74	161	144	100	45
ENSG00000115155.17	OTOF	-1.08826	0.0172435	22	17	42	18	52	67	92	64	37	73
ENSG00000115239.21	ASB3	-0.76423	0.00654825	85	124	102	86	69	151	156	141	222	156
ENSG00000115290.9	GRB14	1.15953	0.0268687	164	332	346	788	443	97	198	287	76	382
ENSG00000115325.13	DOK1	-0.467592	0.0407993	194	192	224	172	170	277	225	360	322	203
ENSG00000115339.13	GALNT3	0.937662	0.0356945	3525	4194	5131	1268	547	1027	1529	2381	1631	1171
ENSG00000115365.11	LANCL1	0.4266	0.0364645	1398	1626	1913	1505	1336	848	1358	1575	1143	1208
ENSG00000115474.6	KCNJ13	0.687503	0.0419507	163	145	136	61	101	103	49	79	83	68
ENSG00000115484.14	CCT4	0.525264	0.0483719	1921	2454	5097	2511	2046	1863	2101	2134	1928	2000
ENSG00000116132.11	PRRX1	-1.04118	0.00192051	1640	1688	1455	943	2350	3128	3109	4014	5729	1631
ENSG00000116406.18	EDEM3	0.87237	0.0316923	14309	5778	10480	2458	2737	2583	3924	5288	4508	3352
ENSG00000116701.14	NCF2	-1.14422	0.0126229	920	426	1261	694	710	3974	1668	1773	778	757
ENSG00000116721.9	PRAMEF1	-2.12139	0.0410805	0	4	0	10	9	12	67	9	13	15
ENSG00000116750.13	UCHL5	0.435174	0.0345276	1491	1270	2359	1162	1241	1047	1239	1371	1170	930
ENSG00000116771.5	AGMAT	1.4982	0.0036866	99	170	208	91	15	30	40	47	53	40
ENSG00000116922.14	C1orf109	0.398009	0.0490032	387	516	446	307	343	284	287	390	304	319
ENSG00000116985.11	BMP8B	1.78408	0.00960059	177	151	248	315	2000	50	161	132	375	213
ENSG00000117122.13	MFAP2	-0.787987	0.0455768	532	582	172	185	472	594	1082	869	561	445
ENSG00000117152.13	RGS4	-2.004	4.35e-05	742	452	101	155	246	1063	1996	718	2116	1111
ENSG00000117385.15	P3H1	-0.549094	0.0295075	428	426	545	299	571	695	667	993	702	438
ENSG00000117419.14	ERI3	0.562824	0.0143611	676	509	712	627	624	326	374	629	481	461
ENSG00000118017.3	A4GNT	3.36076	0.000112015	760	203	19	134	6	6	39	9	21	36
ENSG00000118113.11	MMP8	-0.962451	0.0387644	18	51	23	34	51	51	84	56	127	54
ENSG00000118420.16	UBE3D	0.642064	0.00592773	335	311	279	218	203	147	227	179	195	153
ENSG00000118503.14	TNFAIP3	-0.72807	0.00197715	1390	1514	2764	1405	1680	3037	2480	3211	3747	2519
ENSG00000118523.5	CTGF	-1.15907	0.035328	4374	5572	4152	4467	14835	6470	13434	5138	41941	13388
ENSG00000118600.11	TMEM5	0.580618	0.0133797	344	472	536	338	295	186	311	323	317	253
ENSG00000119121.21	TRPM6	-0.843919	0.0050931	149	117	137	70	162	299	216	181	261	210
ENSG00000119147.9	C2orf40	1.49824	0.0333721	365	126	8	144	458	28	62	76	102	152
ENSG00000119326.14	CTNNAL1	1.19932	0.00884852	1392	679	1554	580	3981	563	664	1051	780	742
ENSG00000119508.17	NR4A3	-1.59368	0.00109754	218	202	304	677	292	317	1140	1089	1209	1951
ENSG00000119535.17	CSF3R	-2.40205	0.00551398	291	368	880	528	779	10277	698	2915	640	537
ENSG00000119699.7	TGFB3	-1.04892	0.0226045	1540	1573	288	1218	1327	1280	1880	5611	2463	2493
ENSG00000119714.10	GPR68	-1.12326	0.0115484	91	97	129	69	110	330	188	435	118	68
ENSG00000119950.20	MXI1	0.613881	0.0458034	987	1241	2093	2067	1676	953	992	1053	1136	1468
ENSG00000120068.6	HOXB8	-2.77547	0.0256294	0	0	8	0	7	12	8	5	6	67
ENSG00000120149.8	MSX2	-1.0883	0.00828058	34	97	144	29	102	154	209	181	206	130
ENSG00000120306.10	CYSTM1	1.00411	0.0324561	7609	7385	8252	1864	966	1948	4243	2826	2253	1726
ENSG00000120322.3	PCDHB8	1.65222	0.000678799	197	148	73	76	60	16	33	31	30	71
ENSG00000120549.17	KIAA1217	-0.644056	0.0141813	5767	3937	3927	3715	3122	6224	6128	10940	6574	4230
ENSG00000120686.11	UFM1	0.531505	0.0182574	3806	4751	7505	3535	3397	2728	3775	3254	3418	3163
ENSG00000120696.8	KBTBD7	0.622788	0.00550826	696	516	534	311	403	289	303	410	369	286
ENSG00000120875.8	DUSP4	-0.877859	0.0326684	1166	1200	2458	989	562	1763	1166	2659	4827	1576
ENSG00000121350.15	PYROXD1	0.663644	0.0313198	797	634	1540	525	424	371	565	562	440	562
ENSG00000121380.12	BCL2L14	1.0469	0.00792958	486	534	747	230	151	174	328	246	123	177
ENSG00000121742.17	GJB6	-1.77186	0.0204792	13	16	48	0	13	22	85	54	122	20
ENSG00000121743.3	GJA3	1.54858	0.0338513	40	97	562	22	24	37	74	34	30	60
ENSG00000121769.7	FABP3	-0.850643	0.0123267	148	129	238	212	164	438	463	230	331	222
ENSG00000121966.6	CXCR4	-1.1466	0.0105636	618	2746	1971	1597	1584	8056	2775	2673	3396	2392
ENSG00000122254.6	HS3ST2	-1.48531	0.0156853	83	49	60	20	60	427	126	65	87	37
ENSG00000122641.10	INHBA	-1.53755	0.00154351	5104	4762	3448	742	5106	11692	14997	13009	15365	2482
ENSG00000122694.15	GLIPR2	-0.665967	0.0404546	441	316	868	480	520	1168	875	1055	764	465
ENSG00000122861.15	PLAU	-1.20844	0.0136921	984	565	2232	286	1086	3285	2332	4038	1682	631
ENSG00000122877.15	EGR2	-1.13396	0.00894854	410	645	245	339	1058	630	1314	2005	1776	802
ENSG00000123268.8	ATF1	0.551002	0.0238129	800	772	1628	795	860	751	667	734	712	548
ENSG00000123360.11	PDE1B	-0.599934	0.0361821	119	126	132	151	129	158	236	324	222	141
ENSG00000123415.15	SMUG1	0.480848	0.0382172	529	409	579	380	284	268	398	381	281	299
ENSG00000123610.4	TNFAIP6	-2.12195	0.000166846	143	203	282	101	426	2452	764	372	1177	275
ENSG00000123689.5	G0S2	-1.42848	0.00132486	380	285	997	270	322	1636	552	2340	1118	531
ENSG00000123815.11	ADCK4	0.759001	0.00126555	335	217	381	276	305	175	173	243	161	188
ENSG00000123838.10	C4BPA	-2.04169	0.00171226	166	129	103	94	88	1123	321	865	30	135
ENSG00000124440.15	HIF3A	1.12644	0.022149	172	418	111	186	225	34	115	61	147	181
ENSG00000124466.8	LYPD3	-1.52707	0.00517942	45	16	55	34	16	38	56	59	157	178
ENSG00000124490.13	CRISP2	1.36725	0.0461019	362	113	70	21	18	27	89	45	28	38
ENSG00000124596.16	OARD1	0.550582	0.0331793	1206	1277	1345	1343	838	761	698	948	747	1158
ENSG00000124610.4	HIST1H1A	-1.78556	0.000445971	124	63	18	44	62	411	158	122	227	178
ENSG00000124641.15	MED20	0.815067	0.00761656	212	243	444	323	200	145	170	263	159	123
ENSG00000124731.12	TREM1	-1.51592	0.00513102	110	150	767	206	481	1650	1597	779	538	363
ENSG00000124788.18	ATXN1	-0.425764	0.0172668	3255	2884	3664	2323	2792	4297	4206	4510	4782	3067
ENSG00000125124.11	BBS2	0.787656	0.00708417	1022	1122	1183	899	2123	538	889	938	828	739
ENSG00000125375.14	ATP5S	0.441799	0.0233599	528	410	504	373	469	272	341	437	408	315
ENSG00000125378.15	BMP4	-1.28109	0.00159903	390	516	479	160	616	340	1574	1020	1148	1373
ENSG00000125454.11	SLC25A19	-0.921361	0.0253917	71	99	145	34	57	186	186	239	82	87
ENSG00000125482.12	TTF1	0.487297	0.0115844	730	995	1096	665	813	540	751	646	623	630
ENSG00000125848.9	FLRT3	1.73058	0.00634386	330	452	5573	306	753	373	503	446	557	239
ENSG00000125967.16	NECAB3	0.710989	0.0225609	157	181	215	173	106	74	97	118	88	154
ENSG00000125998.7	FAM83C	-3.10434	0.0165886	0	0	9	0	0	5	13	14	30	11
ENSG00000126215.13	XRCC3	0.727526	0.0289891	191	136	239	87	114	70	76	172	92	71
ENSG00000126226.21	PCID2	0.422212	0.0399287	882	672	822	469	495	399	547	590	542	502
ENSG00000126262.4	FFAR2	-3.45683	6.85e-05	17	6	22	12	25	671	10	142	20	42
ENSG00000126337.13	KRT36	-2.17528	0.0129657	4	6	0	6	5	38	29	10	21	4
ENSG00000126353.3	CCR7	-0.545977	0.0452714	173	147	131	92	143	211	254	225	234	124
ENSG00000126500.3	FLRT1	1.19155	0.0473096	37	50	32	8	96	22	29	12	20	18
ENSG00000126709.14	IFI6	-1.67655	0.00997122	1071	1201	6036	642	2415	2295	12152	18971	3505	1026
ENSG00000127084.17	FGD3	-0.758483	0.0221833	318	339	471	330	192	880	350	690	557	404
ENSG00000127125.8	PPCS	0.552336	0.0235291	2492	1876	2961	2288	1469	1292	2170	1596	1525	1345
ENSG00000127184.12	COX7C	0.764442	0.0101955	2695	2811	3888	4878	3237	2110	3083	2127	1679	2089
ENSG00000127366.5	TAS2R5	1.23768	0.0341459	63	57	26	8	42	10	18	20	10	27
ENSG00000127507.17	ADGRE2	-0.868997	0.0404344	267	194	610	377	339	1079	322	1146	447	423
ENSG00000127804.12	METTL16	0.521742	0.0121168	843	842	1087	971	754	514	639	840	692	645
ENSG00000128342.4	LIF	-1.13675	0.00416597	314	193	324	75	424	583	435	951	700	375
ENSG00000128422.15	KRT17	-2.06851	0.00111572	406	592	1507	169	655	565	3367	1097	8153	844
ENSG00000128591.15	FLNC	-0.999145	0.0145001	270	239	411	507	839	707	614	1121	1108	1370
ENSG00000128604.19	IRF5	-0.579568	0.0371288	238	127	249	187	226	388	262	409	286	265
ENSG00000128610.11	FEZF1	-1.83553	0.025161	4	10	0	15	8	13	24	24	20	66
ENSG00000128951.13	DUT	0.434893	0.0449216	773	483	630	602	675	401	507	555	518	498
ENSG00000129007.14	CALML4	1.63527	0.0221916	56	25	51	22	16	15	14	20	0	7
ENSG00000129038.15	LOXL1	-0.949527	0.0165983	548	271	211	165	599	510	797	961	1003	430
ENSG00000129152.3	MYOD1	3.41524	0.040567	5	0	21	6	12	0	0	0	0	4
ENSG00000129197.14	RPAIN	0.581289	0.00399326	636	737	648	562	536	378	483	559	353	427
ENSG00000129244.8	ATP1B2	1.85663	0.00729372	216	158	40	164	1379	69	97	182	107	149
ENSG00000129691.15	ASH2L	0.361422	0.0397346	1271	1557	1321	956	1154	835	1098	1225	1045	912
ENSG00000130176.7	CNN1	-1.61175	0.00201075	187	291	164	603	612	1031	1190	468	2605	1029
ENSG00000130203.9	APOE	-0.967659	0.0410373	3342	3366	9782	4893	6844	24134	13419	8117	4660	5466
ENSG00000130208.9	APOC1	-1.02351	0.0200976	1667	1391	2376	2143	2337	7357	6983	1826	2154	2547
ENSG00000130234.10	ACE2	2.0585	0.000453118	1139	1350	189	216	138	128	201	210	59	150
ENSG00000130299.16	GTPBP3	0.59673	0.0198564	169	171	246	181	179	97	112	136	171	141
ENSG00000130517.13	PGPEP1	0.688172	0.0058136	1431	770	1246	770	1098	675	560	683	621	857
ENSG00000130635.15	COL5A1	-0.912758	0.0149763	7288	7438	5569	6972	12223	13677	15006	30824	16491	6090
ENSG00000130684.13	ZNF337	0.900113	0.00915057	147	109	108	89	169	46	45	109	87	69
ENSG00000130700.6	GATA5	4.86817	0.0200624	478	0	206	5	22	10	0	14	0	0
ENSG00000130821.15	SLC6A8	1.11261	0.0228328	865	647	3356	396	797	926	530	347	364	484
ENSG00000130844.16	ZNF331	-0.529402	0.0457746	695	747	738	797	984	715	1471	1668	1144	1189
ENSG00000130958.11	SLC35D2	0.76077	0.00511484	255	280	398	241	188	128	152	158	164	226
ENSG00000130997.16	POLN	-0.930912	0.0171093	37	89	80	66	75	137	66	166	217	115
ENSG00000131061.13	ZNF341	0.701397	0.012282	131	136	189	146	105	92	77	98	119	70
ENSG00000131080.14	EDA2R	1.33468	0.0329445	298	123	64	238	1211	105	141	186	233	186
ENSG00000131142.13	CCL25	5.18385	0.0479264	0	0	10	0	22	0	0	0	0	0
ENSG00000131379.9	C3orf20	-1.5632	0.00104434	11	12	28	9	25	62	62	45	31	56
ENSG00000131459.12	GFPT2	-1.00398	0.0323295	376	438	187	395	963	1002	611	2269	784	626
ENSG00000131471.6	AOC3	-0.954788	0.005317	681	770	360	475	598	749	685	1213	1756	1516
ENSG00000131746.12	TNS4	-2.66373	0.0099537	438	662	1790	45	988	1186	3896	456	17259	1820
ENSG00000131759.17	RARA	-0.609789	0.0352356	471	305	381	389	412	724	433	1022	511	501
ENSG00000131781.12	FMO5	1.28665	0.0146832	3092	1402	592	1529	254	453	478	653	378	985
ENSG00000131791.7	PRKAB2	0.595846	0.0373591	1508	1521	1264	2168	1340	948	864	1273	1201	1301
ENSG00000131864.10	USP29	-1.59442	0.00900386	3	18	14	28	7	34	54	42	75	29
ENSG00000131871.14	VIMP	-0.463279	0.0173489	1029	1123	1269	1134	992	1533	1385	1878	1880	1414
ENSG00000132406.11	TMEM128	0.623184	0.0272489	310	186	325	180	199	178	143	247	129	114
ENSG00000132437.17	DDC	1.70416	0.00233014	199	395	279	116	22	37	78	95	32	75
ENSG00000132470.13	ITGB4	1.22515	0.0424547	6489	4518	41544	1737	11396	3967	2777	7741	10022	2910
ENSG00000132514.13	CLEC10A	1.11803	0.00771888	523	214	162	368	185	170	89	205	94	158
ENSG00000132693.12	CRP	-3.28107	0.0242901	44	286	22	432	4	9	3089	6260	95	249
ENSG00000132716.18	DCAF8	0.681073	0.00376961	1032	574	925	779	663	450	463	690	592	427
ENSG00000132965.9	ALOX5AP	-0.926868	0.021382	1173	931	1066	936	1874	4168	3218	1911	1492	1080
ENSG00000133048.12	CHI3L1	-1.12879	0.0179262	218	315	165	142	369	897	273	362	1000	215
ENSG00000133067.17	LGR6	-1.94648	2.56e-05	87	30	47	32	50	86	213	92	268	313
ENSG00000133110.14	POSTN	-1.49429	0.00373933	3855	10630	17202	8747	32736	39455	66217	38001	63659	13569
ENSG00000133216.16	EPHB2	-0.847941	0.0254005	321	379	346	621	820	581	1041	1593	792	991
ENSG00000133392.17	MYH11	-1.94776	0.00199809	81	89	11	34	46	71	372	40	324	247
ENSG00000133488.14	SEC14L4	-1.53048	0.044934	14	26	4	0	12	19	40	61	35	16
ENSG00000133805.15	AMPD3	-0.669525	0.0373578	642	436	528	424	533	1323	608	1186	650	495
ENSG00000133816.14	MICAL2	-0.728903	0.0260325	3891	2870	2290	1756	4607	4888	6450	6754	6440	2643
ENSG00000134061.5	CD180	-0.642829	0.0434562	512	371	306	221	288	783	683	424	418	400
ENSG00000134321.11	RSAD2	-1.37251	0.0186298	353	413	1846	220	450	1215	2408	3832	906	284
ENSG00000134339.8	SAA2	-1.79046	0.00757132	69	30	298	146	202	1422	161	128	331	486
ENSG00000134504.13	KCTD1	0.733608	0.0325154	703	608	1156	456	1235	254	442	797	511	626
ENSG00000134516.15	DOCK2	-0.559814	0.0479527	1728	1627	2518	1341	1823	4094	2346	3094	2608	1569
ENSG00000134757.4	DSG3	-2.09037	0.00137722	236	54	95	46	37	85	288	1413	141	235
ENSG00000134759.13	ELP2	0.45642	0.0485965	2134	1002	1637	1055	1334	944	1006	1320	1105	1057
ENSG00000134817.10	APLNR	-0.882824	0.0266065	483	450	160	332	456	557	596	1593	644	442
ENSG00000134899.19	ERCC5	0.929498	0.00379569	197	134	192	115	244	126	101	88	68	95
ENSG00000134955.11	SLC37A2	-0.660365	0.0331285	339	222	306	341	255	726	430	463	343	457
ENSG00000134970.13	TMED7	0.780876	0.042135	3232	3696	12320	2446	2735	3229	3308	2903	2287	2248
ENSG00000134986.13	NREP	-0.852591	0.0319091	1205	1315	627	547	991	1336	2534	3385	1166	695
ENSG00000135069.13	PSAT1	1.61053	0.00883601	58	114	1092	567	380	76	105	129	182	256
ENSG00000135074.15	ADAM19	-0.844981	0.0176984	487	303	957	375	602	1332	894	1336	1033	447
ENSG00000135094.10	SDS	-1.79497	0.00194216	44	54	217	77	115	807	214	519	134	103
ENSG00000135100.17	HNF1A	0.992229	0.0137116	168	136	289	108	50	95	54	83	79	67
ENSG00000135314.12	KHDC1	0.77143	0.046746	100	58	57	84	60	33	67	32	52	40
ENSG00000135315.11	CEP162	0.40603	0.0307288	1165	1250	1544	781	916	822	986	990	766	834
ENSG00000135374.9	ELF5	-1.89702	0.00724186	10	31	20	8	47	21	43	43	284	67
ENSG00000135390.17	ATP5G2	0.721612	0.0187724	2326	2039	4371	2806	1722	1353	1400	1990	1216	2379
ENSG00000135439.11	AGAP2	-0.964465	0.00550517	122	119	310	73	153	372	242	411	271	234
ENSG00000135441.7	BLOC1S1	0.968841	0.0058216	55	71	106	72	66	39	30	55	28	46
ENSG00000135679.23	MDM2	0.836229	0.0230768	3179	3515	11759	3023	8365	2580	3923	3884	3987	2792
ENSG00000135778.11	NTPCR	0.458807	0.0315215	1794	1299	1308	1183	1368	864	1370	1219	897	989
ENSG00000135960.9	EDAR	-1.9535	0.000894987	131	126	79	59	71	71	132	176	1022	469
ENSG00000136040.8	PLXNC1	-0.762678	0.0215925	2393	2016	2520	1843	2357	6608	4140	3643	3413	1722
ENSG00000136146.14	MED4	-0.321287	0.0490983	1034	1235	1234	864	1024	1194	1570	1586	1497	1218
ENSG00000136155.16	SCEL	-1.54552	0.00365343	128	344	412	33	434	360	839	630	822	1320
ENSG00000136235.15	GPNMB	-0.904898	0.011245	8923	9932	11940	6270	9968	34135	18742	11637	11932	12223
ENSG00000136546.14	SCN7A	2.43341	0.0154606	2319	3099	250	1018	21607	271	1308	1703	1716	925
ENSG00000136630.12	HLX	-0.697928	0.0150813	178	217	201	188	235	422	249	438	424	221
ENSG00000136839.1	OR13C9	-1.54031	0.0486636	12	16	24	0	6	24	40	10	70	20
ENSG00000136859.9	ANGPTL2	-0.945606	0.0119269	500	386	780	765	1012	2197	1034	1699	1356	789
ENSG00000136872.17	ALDOB	2.08434	0.0291668	3770	862	77	1089	75	244	237	181	183	566
ENSG00000137124.7	ALDH1B1	-1.03214	0.000731269	411	353	507	425	381	828	873	895	1472	437
ENSG00000137193.13	PIM1	-0.689913	0.00892637	564	690	910	492	654	1228	636	1483	1264	938
ENSG00000137218.10	FRS3	0.598715	0.0412497	158	121	111	95	94	79	55	82	101	81
ENSG00000137267.5	TUBB2A	0.714789	0.0182841	356	192	319	234	359	128	149	178	273	206
ENSG00000137285.9	TUBB2B	1.61045	0.0427533	27	41	35	163	768	20	74	101	115	80
ENSG00000137460.8	FHDC1	0.945118	0.034016	1598	500	392	180	791	292	407	408	332	404
ENSG00000137573.13	SULF1	-1.516	0.00037067	15996	17063	12787	7988	22509	62081	49728	55437	53076	9427
ENSG00000137692.11	DCUN1D5	0.519964	0.0473793	680	644	1279	416	583	411	643	588	508	414
ENSG00000137699.16	TRIM29	-1.72261	0.00365943	566	226	320	77	1482	648	2294	1703	2560	2188
ENSG00000137801.10	THBS1	-1.3828	0.00306684	6928	7544	9736	13330	37142	34825	42691	36900	64410	34842
ENSG00000137809.16	ITGA11	-0.999912	0.0104232	866	977	762	745	2052	3114	2675	1838	2720	1114
ENSG00000137860.11	SLC28A2	2.151	0.00233952	941	173	37	62	56	72	50	57	44	61
ENSG00000137944.17	CCBL2	0.5446	0.0285783	396	547	647	562	552	277	464	374	463	389
ENSG00000138080.13	EMILIN1	-0.794959	0.0289797	1323	1392	979	1737	2426	2640	2331	4758	3856	1524
ENSG00000138109.10	CYP2C9	1.56186	0.00866011	921	950	330	61	161	235	261	118	126	72
ENSG00000138152.8	BTBD16	-1.90248	0.00880848	79	27	56	0	35	42	286	73	162	165
ENSG00000138193.15	PLCE1	0.768677	0.0137833	1959	2431	1638	1147	2520	543	1288	1298	1448	1426
ENSG00000138439.11	FAM117B	0.403782	0.0499	873	896	951	930	875	601	669	773	724	849
ENSG00000138640.14	FAM13A	0.832257	0.0130802	1467	3279	3952	2482	1225	1022	1442	1432	1399	1909
ENSG00000138756.17	BMP2K	-0.78983	0.0096198	1596	1303	1350	877	1592	3658	1992	3062	1992	1359
ENSG00000138823.13	MTTP	1.06934	0.0457398	157	382	525	53	71	92	157	83	69	145
ENSG00000138834.12	MAPK8IP3	0.635334	0.0232567	852	820	1467	800	852	691	512	1085	475	471
ENSG00000138944.7	KIAA1644	-1.28123	0.00285187	64	60	32	51	62	100	111	77	277	129
ENSG00000139116.18	KIF21A	0.566776	0.0173406	1897	1818	3423	1848	2481	1320	1807	1949	1231	1761
ENSG00000139132.14	FGD4	0.529481	0.043061	3610	4987	7676	3607	4560	2243	4007	3071	3945	4169
ENSG00000139163.15	ETNK1	0.758116	0.0283737	3148	3659	4377	1007	1207	1487	1751	1797	1733	1165
ENSG00000139219.18	COL2A1	-1.04908	0.0385867	35	11	31	14	46	86	70	32	51	50
ENSG00000139233.6	LLPH	0.57551	0.0342348	575	769	1340	418	724	512	607	616	472	412
ENSG00000139263.11	LRIG3	0.676549	0.0137214	2361	3228	2113	1608	1279	941	1685	1866	1169	1296
ENSG00000139351.14	SYCP3	1.05496	0.00903877	220	251	862	140	357	118	182	183	228	169
ENSG00000139354.10	GAS2L3	1.2448	0.0261102	724	2065	678	368	4726	861	785	714	950	545
ENSG00000139438.5	FAM222A	1.0895	0.0328176	82	114	40	90	282	54	43	70	59	84
ENSG00000139572.3	GPR84	-1.60211	0.00759688	8	22	38	16	22	125	50	109	30	18
ENSG00000139629.15	GALNT6	1.10625	0.0197464	1196	1710	961	291	178	257	463	572	407	350
ENSG00000139874.5	SSTR1	1.83732	0.00812048	212	354	156	36	33	8	86	48	12	69
ENSG00000139926.15	FRMD6	-0.788144	0.025226	999	904	1630	886	2222	2005	2604	3675	2883	1128
ENSG00000140030.5	GPR65	-0.672527	0.0499874	445	382	655	277	376	1222	668	638	487	409
ENSG00000140043.11	PTGR2	0.690038	0.00548312	327	521	409	346	371	282	309	254	199	236
ENSG00000140379.7	BCL2A1	-1.91572	0.00468712	199	81	627	71	202	2572	453	628	352	151
ENSG00000140398.13	NEIL1	0.849921	0.0237912	173	181	74	195	251	87	96	117	113	115
ENSG00000141026.5	MED9	0.671495	0.0140521	228	251	225	245	187	116	105	213	180	149
ENSG00000141030.12	COPS3	0.529356	0.0420398	752	856	1413	996	599	558	559	820	720	696
ENSG00000141127.14	PRPSAP2	0.534101	0.0268437	339	324	404	285	314	190	210	398	198	224
ENSG00000141219.15	C17orf80	0.440524	0.0481891	579	620	755	485	461	387	338	669	429	419
ENSG00000141425.17	RPRD1A	0.7816	0.015251	4037	1469	3262	1380	1328	1157	1468	1870	1046	1279
ENSG00000141428.16	C18orf21	0.630071	0.0469742	540	249	377	340	172	204	197	222	284	222
ENSG00000141485.16	SLC13A5	1.50514	0.0218937	20	251	73	34	76	31	19	14	31	65
ENSG00000141504.11	SAT2	0.692963	0.0381219	747	854	611	1148	739	311	449	708	540	762
ENSG00000141506.13	PIK3R5	-0.760024	0.0292621	403	451	623	517	784	1581	856	693	1124	650
ENSG00000141552.17	ANAPC11	0.671886	0.0369311	279	260	606	471	339	287	197	242	337	225
ENSG00000141622.13	RNF165	0.702395	0.0328118	102	87	86	78	70	65	35	47	69	54
ENSG00000141741.11	MIEN1	0.633149	0.0471771	279	197	610	342	229	232	236	220	194	218
ENSG00000141933.9	TPGS1	0.763994	0.0341756	60	84	110	96	130	52	37	86	69	59
ENSG00000142188.16	TMEM50B	2.47931	0.0114612	18	23	520	0	49	22	20	20	11	26
ENSG00000142252.10	GEMIN7	0.935148	0.0132405	232	233	166	107	93	49	112	60	107	117
ENSG00000142484.6	TM4SF5	1.66082	0.041913	531	233	248	15	4	26	55	118	26	98
ENSG00000142871.16	CYR61	-1.44952	0.0150632	2526	2313	9191	7694	15014	7276	20371	6427	49975	24022
ENSG00000142937.11	RPS8	0.607419	0.0474631	24179	24800	22656	39800	23305	13553	19543	17368	20649	24730
ENSG00000142959.4	BEST4	3.52917	0.0223093	335	44	23	4	8	3	30	3	0	0
ENSG00000143297.18	FCRL5	-0.780853	0.0449791	474	308	137	193	230	786	364	415	378	424
ENSG00000143369.14	ECM1	-0.852461	0.029242	539	458	1074	288	707	468	2116	1188	829	1090
ENSG00000143387.12	CTSK	-1.31224	0.00455569	1203	2175	511	975	2471	3745	4089	3124	7065	1580
ENSG00000143416.20	SELENBP1	1.22227	0.00731508	1818	715	762	476	221	298	396	507	163	385
ENSG00000143457.10	GOLPH3L	0.692888	0.0131405	2718	1898	2130	1347	853	1231	1177	1175	1021	1055
ENSG00000143543.14	JTB	0.627115	0.0172243	2023	967	1542	1372	1048	789	893	1040	815	1169
ENSG00000143882.10	ATP6V1C2	-1.65362	0.0144438	21	49	19	12	12	48	22	38	35	209
ENSG00000144026.11	ZNF514	0.575509	0.0258489	675	651	412	412	489	292	408	366	507	294
ENSG00000144057.15	ST6GAL2	-1.29026	0.000263125	104	115	127	123	160	197	415	361	530	161
ENSG00000144199.11	FAHD2B	0.904049	0.0487543	79	81	104	276	163	55	95	97	79	98
ENSG00000144362.11	PHOSPHO2	1.0741	0.0137188	310	138	90	84	96	36	97	57	88	75
ENSG00000144410.4	CPO	1.06485	0.0382054	51	72	42	30	46	27	29	6	38	18
ENSG00000144445.16	KANSL1L	0.37773	0.0361754	2060	2172	2034	1713	2027	1243	1875	1731	1839	1447
ENSG00000144820.7	ADGRG7	1.67467	0.022302	107	749	980	43	35	216	131	71	65	75
ENSG00000144827.8	ABHD10	0.707827	0.0114478	529	514	1262	521	587	410	503	545	349	345
ENSG00000144847.12	IGSF11	1.28879	0.0257064	219	184	112	176	1039	100	215	116	113	223
ENSG00000145388.14	METTL14	0.354384	0.0423789	1678	1587	2026	1217	1429	1028	1607	1392	1258	1181
ENSG00000145428.14	RNF175	-0.738021	0.0497651	113	139	121	116	169	316	152	116	318	235
ENSG00000145506.13	NKD2	-1.66594	0.00754726	18	20	8	4	8	20	21	96	36	24
ENSG00000145703.15	IQGAP2	0.73139	0.0037702	7077	11542	9138	6645	5998	5173	6032	5102	3469	5430
ENSG00000145723.16	GIN1	0.600677	0.0149046	284	354	513	299	434	242	339	270	226	221
ENSG00000145916.18	RMND5B	0.592601	0.0464191	774	395	581	444	254	253	346	406	297	386
ENSG00000145934.16	TENM2	1.37919	0.0306349	414	306	86	224	2013	140	235	372	299	256
ENSG00000145936.8	KCNMB1	-0.657837	0.0417999	157	220	148	114	170	244	178	452	329	158
ENSG00000146063.19	TRIM41	0.513503	0.00792772	860	678	885	741	729	480	566	597	570	649
ENSG00000146070.16	PLA2G7	-1.06377	0.0183952	578	364	1380	490	681	2552	2313	915	839	672
ENSG00000146094.14	DOK3	-1.10086	0.0100111	312	227	420	159	362	1320	463	765	372	288
ENSG00000146205.13	ANO7	1.18871	0.012867	194	171	97	98	54	81	94	32	30	38
ENSG00000146216.12	TTBK1	-1.66372	0.000131274	14	27	34	18	16	64	63	40	82	102
ENSG00000146250.6	PRSS35	1.71473	0.0064446	49	61	527	68	109	20	86	24	56	54
ENSG00000146433.8	TMEM181	0.679619	0.0172588	2075	1314	3354	1475	1097	1005	987	1261	1310	1351
ENSG00000147155.10	EBP	-0.732533	0.0248678	828	1042	758	599	482	787	1513	1503	2065	659
ENSG00000147206.16	NXF3	1.72039	0.0348507	579	30	41	40	86	30	131	7	42	27
ENSG00000147381.11	MAGEA4	-2.66122	0.0218196	6	0	6	0	0	34	6	8	10	12
ENSG00000147416.10	ATP6V1B2	-0.668863	0.0255646	2327	2229	3963	1832	2697	6335	4441	3869	4192	2338
ENSG00000147471.11	PROSC	0.589526	0.0238516	964	1725	1357	984	1057	537	686	1192	990	874
ENSG00000147535.16	PLPP5	0.662379	0.0186521	937	1701	1277	1423	802	731	734	1038	689	933
ENSG00000148300.11	REXO4	0.477536	0.02968	746	1114	1125	655	650	585	657	791	519	644
ENSG00000148399.12	DPH7	0.629598	0.0084642	228	270	346	176	217	161	155	238	156	123
ENSG00000148584.14	A1CF	1.02542	0.0410732	1019	711	769	1184	166	363	494	365	132	643
ENSG00000148700.14	ADD3	0.682983	0.0134289	6278	6977	5025	3782	9680	3001	4485	5042	4446	4010
ENSG00000148795.6	CYP17A1	1.43678	0.0289052	89	20	23	21	37	26	18	11	3	13
ENSG00000148826.8	NKX6-2	2.82343	0.000240559	489	22	16	42	160	11	20	36	30	12
ENSG00000148848.14	ADAM12	-1.32204	0.0102283	317	528	758	1653	2076	3815	3363	1960	4074	1588
ENSG00000149054.15	ZNF215	-0.639514	0.0334353	199	243	134	81	162	204	255	316	242	307
ENSG00000149201.9	CCDC81	-0.703821	0.04847	85	69	51	36	65	75	109	73	158	102
ENSG00000149257.13	SERPINH1	-0.746951	0.0115304	2471	2923	2926	1789	3549	5078	4857	7123	5054	2186
ENSG00000149313.10	AASDHPPT	0.427892	0.0482307	493	696	978	552	574	466	565	563	514	438
ENSG00000149591.16	TAGLN	-1.2642	0.000240874	2152	2017	1524	1850	3334	4856	5707	4412	9662	3363
ENSG00000149798.4	CDC42EP2	-0.605038	0.036672	166	212	164	135	193	295	181	449	265	215
ENSG00000151090.18	THRB	0.83264	0.00879898	963	1434	2123	1048	572	489	599	760	817	867
ENSG00000151150.21	ANK3	1.00713	0.0399144	3167	2559	1111	2748	9621	1088	2511	2316	2191	2419
ENSG00000151388.10	ADAMTS12	-1.20871	0.000565621	856	1387	1107	892	1254	2412	3425	4266	2725	858
ENSG00000151490.13	PTPRO	-0.65594	0.00531927	300	318	384	210	214	458	605	470	468	321
ENSG00000151552.11	QDPR	0.496663	0.0493731	383	375	426	527	423	285	378	392	276	298
ENSG00000151623.14	NR3C2	0.85861	0.00889161	1167	1200	738	1224	630	423	558	764	391	798
ENSG00000151892.14	GFRA1	1.32819	0.0481038	936	546	75	626	3038	241	287	264	845	632
ENSG00000151948.11	GLT1D1	-0.792985	0.0467256	36	53	65	47	45	153	87	68	59	70
ENSG00000152213.3	ARL11	-0.916982	0.0230234	95	107	163	70	151	444	165	201	163	145
ENSG00000152377.13	SPOCK1	-1.21407	0.00454013	417	1199	1764	748	1761	3387	2862	3600	3571	925
ENSG00000152661.7	GJA1	-0.772618	0.0482282	896	1185	689	1755	1994	1550	3316	3865	1898	1918
ENSG00000152669.8	CCNO	0.97693	0.0338756	52	86	79	30	52	23	38	20	18	54
ENSG00000153071.14	DAB2	-0.634328	0.012331	3906	3635	2599	3326	4567	4785	6331	7294	7288	4468
ENSG00000153162.8	BMP6	-0.86691	0.0482764	109	45	50	55	135	196	105	93	200	155
ENSG00000153531.13	ADPRHL1	1.08179	0.0331361	68	78	495	182	111	54	85	81	133	95
ENSG00000154059.9	IMPACT	0.452442	0.0475466	1349	770	967	850	829	702	808	868	570	705
ENSG00000154096.13	THY1	-1.08334	0.00714152	2314	2983	730	2425	2385	5266	5515	7728	4459	2320
ENSG00000154114.12	TBCEL	-0.570795	0.0190006	621	674	526	454	742	733	1226	857	892	1005
ENSG00000154174.7	TOMM70	0.663838	0.047796	2073	2093	6034	2031	1375	1317	1644	2273	1724	1752
ENSG00000154175.16	ABI3BP	1.11639	0.0317998	6072	5957	37808	6676	7269	3107	2371	11161	8106	4869
ENSG00000154553.14	PDLIM3	-1.45282	0.000150923	810	1209	563	1291	1559	2536	3444	3192	5444	1779
ENSG00000154646.8	TMPRSS15	3.47336	0.000672726	2114	4973	120	108	128	126	203	75	117	147
ENSG00000155275.18	TRMT44	0.657072	0.00659535	461	290	638	292	345	252	246	324	280	222
ENSG00000155980.11	KIF5A	1.24082	0.0170949	249	193	104	209	865	145	148	240	131	96
ENSG00000156050.8	FAM161B	0.920877	0.0047965	448	314	202	139	280	106	160	226	135	140
ENSG00000156162.16	DPY19L4	0.524699	0.0125942	1296	1353	1434	705	1198	692	982	1165	781	718
ENSG00000156239.11	N6AMT1	0.638602	0.00837621	449	516	479	218	426	285	272	345	275	210
ENSG00000156675.15	RAB11FIP1	0.89501	0.00941003	3321	9770	3890	3522	3459	2009	3089	3711	1944	2846
ENSG00000156976.16	EIF4A2	0.673969	0.0344954	11737	14917	33673	10756	9163	7001	10703	10900	9967	12127
ENSG00000157111.12	TMEM171	2.05457	0.00119931	1091	574	394	53	144	135	154	170	23	61
ENSG00000157193.15	LRP8	-1.05401	0.0339226	498	255	925	204	211	443	570	711	2189	443
ENSG00000157613.10	CREB3L1	0.752607	0.0474332	5155	3711	6018	2017	985	1373	2171	2773	2022	2375
ENSG00000157766.16	ACAN	-0.912595	0.0185019	56	73	69	88	124	166	130	99	229	195
ENSG00000157895.11	C12orf43	0.498221	0.0396409	252	300	452	201	254	188	261	262	181	176
ENSG00000158089.14	GALNT14	-1.21713	0.0270397	14	171	137	46	94	120	379	363	153	119
ENSG00000158481.12	CD1C	1.11	0.0443169	496	295	24	276	172	76	143	157	140	120
ENSG00000158488.15	CD1E	1.30708	0.0239926	203	214	32	107	72	48	57	12	83	63
ENSG00000158715.5	SLC45A3	1.05726	0.0441073	690	367	305	48	100	124	175	218	112	101
ENSG00000158859.9	ADAMTS4	-1.2493	0.00267091	210	262	381	433	488	679	362	1904	987	747
ENSG00000159128.14	IFNGR2	0.760309	0.00882273	396	180	230	168	308	152	172	181	156	131
ENSG00000159173.18	TNNI1	1.30089	0.00771789	603	184	137	258	123	134	162	148	66	51
ENSG00000159450.12	TCHH	-0.86906	0.0246431	129	97	72	57	155	141	174	189	355	128
ENSG00000159674.11	SPON2	-0.668784	0.0318889	1118	1187	691	639	916	1378	1496	2652	1472	753
ENSG00000159905.14	ZNF221	0.692129	0.0159083	211	364	244	155	300	167	184	216	137	124
ENSG00000159958.6	TNFRSF13C	-1.04734	0.0152273	24	48	68	26	20	103	55	55	87	84
ENSG00000160113.5	NR2F6	0.69922	0.0321296	768	673	986	451	321	222	484	483	296	532
ENSG00000160181.8	TFF2	3.4563	0.000195907	6221	11943	17499	1232	103	443	823	959	871	222
ENSG00000160182.2	TFF1	3.05755	0.00759659	21047	9081	2216	373	181	1110	1910	438	103	302
ENSG00000160194.17	NDUFV3	0.398493	0.042893	1242	1245	1390	1309	1429	984	1122	1162	928	1114
ENSG00000160223.17	ICOSLG	0.866809	0.0436005	188	113	133	38	107	55	108	50	36	71
ENSG00000160318.6	CLDND2	1.50786	0.00163702	63	26	53	73	50	14	24	29	10	24
ENSG00000160917.14	CPSF4	0.5997	0.0197233	225	241	253	282	259	170	140	242	161	177
ENSG00000160951.3	PTGER1	2.44428	0.00709266	4	7	160	28	10	6	4	15	10	3
ENSG00000161013.16	MGAT4B	0.592969	0.0371583	1624	1102	2084	717	806	564	853	1209	767	898
ENSG00000161055.3	SCGB3A1	2.10926	0.0298172	25	51	5	108	6	0	16	25	4	10
ENSG00000161513.11	FDXR	1.09445	0.0181202	89	122	202	100	322	79	30	90	100	110
ENSG00000161551.14	ZNF577	0.497742	0.0394481	608	634	890	307	628	355	450	596	456	384
ENSG00000161638.10	ITGA5	-0.945482	0.0072217	760	961	1791	1316	2219	2641	2206	2607	4532	2429
ENSG00000161677.11	JOSD2	0.639335	0.0274689	150	98	163	140	182	84	115	133	97	74
ENSG00000161798.6	AQP5	-1.58201	0.00273597	24	132	297	56	306	388	421	568	652	486
ENSG00000161911.11	TREML1	-1.56824	0.0396719	24	8	0	8	26	45	16	46	68	35
ENSG00000162757.4	C1orf74	0.752432	0.0439181	167	112	120	125	57	75	68	91	95	36
ENSG00000162763.3	LRRC52	-5.04798	0.0242241	0	0	0	0	0	12	0	0	6	12
ENSG00000162769.12	FLVCR1	0.629829	0.0337183	837	684	623	319	289	371	353	428	403	266
ENSG00000162772.16	ATF3	-0.996855	0.0363095	384	548	680	1017	1193	518	2328	887	2807	1830
ENSG00000162817.6	C1orf115	0.85517	0.0172774	720	395	578	577	480	208	179	342	288	575
ENSG00000162989.4	KCNJ3	1.21827	0.0118472	644	241	265	88	101	66	137	103	100	168
ENSG00000163060.7	TEKT4	-5.78883	0.00105736	0	0	0	0	0	30	4	0	8	8
ENSG00000163114.5	PDHA2	1.40142	0.0237324	68	23	23	22	21	12	13	4	24	8
ENSG00000163220.10	S100A9	-1.2414	0.0249818	430	158	754	652	865	3573	853	1251	831	497
ENSG00000163235.15	TGFA	-0.82008	0.0401678	525	734	206	524	664	493	1366	1689	880	764
ENSG00000163328.13	GPR155	1.0378	0.0350012	763	518	749	1338	3522	687	543	790	757	908
ENSG00000163348.3	PYGO2	0.835826	0.00478432	412	367	521	238	370	225	182	368	125	210
ENSG00000163359.15	COL6A3	-1.14918	0.00135507	15412	24037	19518	29547	36955	50726	57358	98407	72924	29789
ENSG00000163462.17	TRIM46	1.30293	0.0162381	650	172	168	77	64	77	113	136	93	49
ENSG00000163464.7	CXCR1	-2.08568	0.00845682	12	17	21	68	45	498	56	133	18	43
ENSG00000163563.7	MNDA	-1.08655	0.0139298	1216	837	935	1045	1088	4974	1999	2199	1435	699
ENSG00000163586.9	FABP1	3.1308	0.0467286	13	1841	254	0	13	21	19	18	32	143
ENSG00000163600.12	ICOS	-1.01231	0.021606	96	132	322	44	63	282	297	279	301	143
ENSG00000163734.4	CXCL3	-1.08436	0.0419473	260	348	666	132	129	1311	491	528	693	129
ENSG00000163735.6	CXCL5	-3.59037	0.00541322	149	2497	47	194	1585	39665	2988	8539	2625	216
ENSG00000163739.4	CXCL1	-1.52296	0.0191306	74	92	1008	169	123	1585	656	1103	232	449
ENSG00000163743.13	RCHY1	0.538388	0.00250633	609	607	613	436	469	358	412	501	357	344
ENSG00000163870.14	TPRA1	0.660467	0.0490754	176	190	327	246	195	146	72	204	148	184
ENSG00000163874.10	ZC3H12A	-0.680799	0.0266913	456	497	620	365	191	911	668	820	543	553
ENSG00000164040.16	PGRMC2	0.560954	0.0110483	2621	3466	2646	2369	2274	1395	1787	2192	1820	2344
ENSG00000164070.11	HSPA4L	0.797895	0.0185709	631	567	1913	571	1184	410	641	723	534	568
ENSG00000164088.17	PPM1M	-0.510903	0.0474644	278	240	324	209	314	448	321	533	484	258
ENSG00000164093.16	PITX2	2.56453	0.000356849	70	44	307	16	75	11	41	4	19	8
ENSG00000164107.8	HAND2	1.61953	0.0102582	635	871	106	619	2736	200	680	546	181	215
ENSG00000164120.13	HPGD	1.3488	0.0313997	2016	4635	904	178	371	323	941	1080	462	476
ENSG00000164236.11	ANKRD33B	1.67445	0.00697002	229	126	1556	260	2004	257	192	222	432	241
ENSG00000164237.8	CMBL	1.23128	0.000587981	1292	1626	687	497	611	290	556	428	286	509
ENSG00000164251.4	F2RL1	1.0249	0.0452038	995	973	3535	411	255	601	564	753	345	646
ENSG00000164283.12	ESM1	1.22538	0.0114274	675	677	421	60	668	230	241	326	198	110
ENSG00000164414.17	SLC35A1	0.98553	0.0187064	352	306	1133	159	216	177	232	260	206	198
ENSG00000164626.8	KCNK5	1.02963	0.0331401	712	1014	409	872	402	108	330	679	159	560
ENSG00000164649.19	CDCA7L	0.636118	0.0395383	1014	708	1039	766	352	361	506	623	430	674
ENSG00000164692.17	COL1A2	-0.976346	0.0164427	36542	51730	21718	39453	76376	78033	107608	149432	120570	35901
ENSG00000164815.10	ORC5	0.555906	0.00780376	664	579	777	697	554	416	417	552	460	504
ENSG00000164932.12	CTHRC1	-1.08306	0.0120836	765	725	634	517	1614	2139	1826	2238	2939	530
ENSG00000164935.6	DCSTAMP	-0.735047	0.0203058	73	54	60	52	67	72	113	134	153	71
ENSG00000164949.7	GEM	-1.48369	0.000407304	829	1301	329	720	1480	1837	2123	3941	4558	1826
ENSG00000164975.15	SNAPC3	0.584722	0.0198391	1284	1844	1917	803	1220	706	1093	1080	1269	726
ENSG00000164983.7	TMEM65	-0.573408	0.0265433	835	989	713	730	1013	1537	1315	1818	916	1172
ENSG00000165092.12	ALDH1A1	0.989947	0.00347166	10570	10181	8676	11174	10696	2226	8447	5205	4587	7263
ENSG00000165152.8	TMEM246	0.869828	0.0184467	1374	826	962	527	265	327	496	445	345	581
ENSG00000165516.10	KLHDC2	0.582856	0.0377445	976	668	894	1182	596	593	589	702	541	658
ENSG00000165685.8	TMEM52B	-1.20182	7.38e-06	75	79	69	65	54	187	179	172	168	119
ENSG00000165731.18	RET	1.19507	0.0486263	77	77	60	422	239	49	64	174	61	107
ENSG00000165841.10	CYP2C19	1.22686	0.0488839	119	144	93	20	24	64	49	25	13	16
ENSG00000165863.16	C10orf82	2.90651	0.00204275	5	16	17	40	350	17	15	4	23	4
ENSG00000165929.12	TC2N	-1.06208	0.0337902	41	19	31	6	12	43	46	48	63	29
ENSG00000166152.3	C16orf78	-2.15976	0.0379484	0	5	4	4	0	23	10	7	16	4
ENSG00000166153.16	DEPDC4	0.878259	0.0471482	78	106	112	75	21	34	36	39	55	55
ENSG00000166260.11	COX11	0.527332	0.011276	809	715	1106	596	586	544	547	705	535	413
ENSG00000166261.10	ZNF202	0.533182	0.038299	349	309	380	367	265	145	237	318	284	249
ENSG00000166343.9	MSS51	-0.881863	0.0245338	27	32	59	24	26	74	49	89	40	65
ENSG00000166348.18	USP54	0.686621	0.0254451	2881	2154	2104	772	1654	756	1451	1264	1098	1492
ENSG00000166387.11	PPFIBP2	0.578685	0.02414	1758	1859	1237	843	983	897	825	1295	771	862
ENSG00000166396.12	SERPINB7	-1.20046	0.0268505	44	41	66	16	49	199	108	123	31	37
ENSG00000166446.14	CDYL2	-0.573043	0.0461704	306	445	548	445	242	785	608	603	576	505
ENSG00000166582.9	CENPV	0.90701	0.0192304	265	536	273	230	116	142	104	182	234	128
ENSG00000166816.13	LDHD	0.88309	0.0280271	257	173	201	116	72	64	83	72	70	159
ENSG00000166866.12	MYO1A	1.42986	0.0350725	927	556	1702	67	49	262	335	211	83	258
ENSG00000166923.10	GREM1	-2.42968	0.000787803	0	30	72	14	66	390	146	186	114	144
ENSG00000167107.12	ACSF2	0.471986	0.0454725	245	334	413	309	260	216	258	303	193	216
ENSG00000167173.18	C15orf39	-0.760426	0.0242764	775	640	428	471	592	1552	498	1258	926	900
ENSG00000167191.11	GPRC5B	0.902801	0.0314065	784	1834	1140	1202	553	206	430	932	708	883
ENSG00000167193.7	CRK	0.54721	0.0453171	266	269	486	300	272	182	156	265	267	266
ENSG00000167207.13	NOD2	-1.275	0.0189957	133	78	266	38	104	657	176	320	217	82
ENSG00000167232.13	ZNF91	0.563527	0.0385527	5273	6326	4107	4522	3701	2510	2670	3525	3412	4879
ENSG00000167280.16	ENGASE	0.759649	0.0278756	469	520	317	383	370	166	153	514	209	275
ENSG00000167302.10	ENTHD2	0.692593	0.0310386	135	99	108	71	81	68	37	74	60	76
ENSG00000167371.18	PRRT2	2.35907	0.00012968	126	55	449	24	113	24	24	61	25	14
ENSG00000167380.16	ZNF226	0.353764	0.0297813	833	761	945	570	783	578	674	752	603	569
ENSG00000167460.15	TPM4	-0.599602	0.03901	20151	22567	34434	12271	23231	32719	38329	37622	49432	17766
ENSG00000167552.13	TUBA1A	-0.82804	0.0245225	2075	1745	1535	2099	4725	3915	5629	6100	5298	2756
ENSG00000167555.13	ZNF528	0.607603	0.0244988	723	536	695	319	692	398	274	403	443	475
ENSG00000167562.12	ZNF701	0.500512	0.0498824	420	439	833	339	472	373	316	329	439	346
ENSG00000167600.13	CYP2S1	1.37933	0.0167358	4448	3692	1186	308	509	376	1061	1255	829	488
ENSG00000167604.14	NFKBID	-0.658116	0.0351991	183	139	104	120	104	264	141	243	267	162
ENSG00000167695.14	FAM57A	0.610121	0.014925	310	358	589	266	309	205	280	310	281	170
ENSG00000167703.14	SLC43A2	-1.59454	0.00537964	11	10	10	9	17	62	20	17	48	30
ENSG00000167767.13	KRT80	-1.11264	0.022684	71	59	339	192	280	258	338	842	315	445
ENSG00000167840.13	ZNF232	0.747945	0.0307293	130	172	250	78	162	68	59	132	97	127
ENSG00000168067.11	MAP4K2	-0.602473	0.00762517	221	164	177	106	164	253	256	273	250	273
ENSG00000168131.4	OR2B2	1.66675	0.0427621	12	24	17	26	12	3	5	0	8	14
ENSG00000168334.8	XIRP1	-2.7485	8.88e-08	70	33	100	30	80	267	400	90	614	727
ENSG00000168386.18	FILIP1L	-0.890142	0.0171298	5538	5655	2312	6014	5759	5067	12485	8524	15614	9515
ENSG00000168505.6	GBX2	-3.3369	0.0443157	0	0	5	0	0	5	6	0	20	15
ENSG00000168542.14	COL3A1	-1.15526	0.00185209	39015	61001	23362	44925	60706	97975	107806	190311	117807	49217
ENSG00000168564.5	CDKN2AIP	0.580872	0.032381	730	799	772	557	290	387	460	482	415	437
ENSG00000168631.12	DPCR1	4.66036	5.61e-06	32	275	73	0	42	0	7	3	4	3
ENSG00000168778.11	TCTN2	0.591616	0.0306503	250	281	354	267	433	174	302	271	195	179
ENSG00000168874.12	ATOH8	1.89129	0.0155574	41	101	32	229	844	53	38	23	127	130
ENSG00000168876.8	ANKRD49	0.386294	0.044052	742	806	746	515	561	546	498	590	614	435
ENSG00000168995.13	SIGLEC7	-0.869073	0.0419785	42	66	103	36	62	211	114	96	80	65
ENSG00000169084.13_PAR_Y	DHRSX	1.30528	0.0460414	72	31	65	62	67	40	10	67	10	4
ENSG00000169271.2	HSPB3	-3.28667	0.0393781	7	0	0	0	0	9	10	10	0	37
ENSG00000169403.11	PTAFR	-0.688178	0.0464668	557	435	822	471	514	1575	1086	831	571	540
ENSG00000169429.10	CXCL8	-2.88749	0.00090567	139	265	2008	314	469	13159	2845	3771	1251	1112
ENSG00000169432.15	SCN9A	0.939871	0.00957569	1312	1054	901	1254	2027	339	850	1277	549	747
ENSG00000169435.13	RASSF6	1.07127	0.00785513	3158	3270	6013	1922	888	909	2301	1780	960	1386
ENSG00000169436.16	COL22A1	-0.706357	0.0261681	223	160	167	71	248	208	321	377	311	266
ENSG00000169469.8	SPRR1B	-2.15911	0.0105769	10	16	62	14	75	99	117	634	28	7
ENSG00000169495.4	HTRA4	-0.915266	0.0463761	132	49	159	66	69	351	189	118	150	82
ENSG00000169592.14	INO80E	0.637371	0.00317716	769	652	624	617	494	374	371	551	493	362
ENSG00000169604.19	ANTXR1	-0.999473	0.0308848	10573	11548	2973	3118	13282	21141	22430	20089	17894	6147
ENSG00000169605.5	GKN1	4.50886	7.51e-05	256	1949	15	45	43	6	32	18	23	25
ENSG00000169609.13	C15orf40	0.600926	0.0435046	568	662	260	488	488	326	364	380	328	340
ENSG00000169777.6	TAS2R1	-2.29991	0.00526906	4	3	11	0	4	27	20	12	40	7
ENSG00000169860.6	P2RY1	0.921466	0.016842	308	608	1091	421	562	139	337	333	280	527
ENSG00000170006.11	TMEM154	-1.29476	0.0125329	1295	684	500	226	613	3863	1139	1725	720	650
ENSG00000170043.11	TRAPPC1	0.642718	0.0302397	282	313	608	450	411	337	242	268	233	298
ENSG00000170222.11	ADPRM	0.619019	0.0244488	251	346	378	254	171	160	201	160	189	230
ENSG00000170290.3	SLN	-2.40346	0.0121818	18	14	0	30	0	39	48	22	74	177
ENSG00000170348.8	TMED10	0.415376	0.0425653	7563	6622	9491	8002	6931	5356	5871	7090	5205	6971
ENSG00000170584.10	NUDCD2	0.426516	0.0253567	881	817	863	855	909	561	687	768	712	690
ENSG00000170915.8	PAQR8	1.37265	0.000841117	2353	2888	1745	338	1854	466	695	838	1011	621
ENSG00000170956.16	CEACAM3	-2.84166	0.000211684	24	39	22	18	24	669	27	119	42	37
ENSG00000171033.12	PKIA	1.05467	0.0145282	498	320	600	137	917	174	288	432	169	192
ENSG00000171060.10	C8orf74	-1.49846	0.00834162	47	14	32	22	32	41	70	256	33	56
ENSG00000171291.8	ZNF439	0.796278	0.0210141	182	268	138	173	340	81	137	166	161	139
ENSG00000171310.10	CHST11	-0.724245	0.00665006	1139	1094	1566	663	1531	2451	2096	2280	2105	1293
ENSG00000171469.10	ZNF561	0.429187	0.0145554	776	1035	1045	674	890	605	687	785	697	657
ENSG00000171503.11	ETFDH	0.592637	0.0408114	692	742	1664	969	663	523	677	713	559	779
ENSG00000171564.11	FGB	-1.03453	0.0419528	58	80	42	23	45	41	136	256	68	49
ENSG00000171617.13	ENC1	-0.876017	0.0123094	1865	1554	1252	1447	814	2781	2190	5272	1449	1974
ENSG00000171811.13	CFAP46	1.52179	0.00233926	429	366	223	73	77	99	56	64	55	125
ENSG00000171840.11	NINJ2	-0.913468	0.0367416	223	250	57	120	309	484	444	314	436	236
ENSG00000171953.15	ATPAF2	0.621871	0.0463099	173	150	252	221	128	150	106	178	111	91
ENSG00000171970.12	ZNF57	0.910709	0.00759946	232	241	241	106	113	87	138	100	58	121
ENSG00000171984.14	C20orf196	-0.633011	0.0113989	122	100	156	116	97	192	233	200	155	177
ENSG00000172031.6	EPHX4	-1.34566	0.0109439	103	37	41	10	37	90	109	112	228	52
ENSG00000172175.12	MALT1	-0.540983	0.00594232	886	1119	1443	794	941	1441	1485	2104	1601	1246
ENSG00000172197.10	MBOAT1	0.71891	0.0258389	526	499	571	243	183	217	173	272	310	273
ENSG00000172243.17	CLEC7A	-1.25486	0.000398891	649	640	791	452	862	2746	1463	1766	1760	642
ENSG00000172478.17	C2orf54	-1.08672	0.0168934	54	26	28	12	24	34	42	101	72	69
ENSG00000172538.6	FAM170B	-3.66518	0.00952242	4	0	0	0	0	23	4	5	6	11
ENSG00000172578.11	KLHL6	-0.644774	0.0027019	910	1097	1211	681	864	1775	1569	1257	1544	1480
ENSG00000172803.17	SNX32	0.968199	0.0378459	62	94	68	18	53	46	22	24	35	24
ENSG00000172831.11	CES2	1.11294	0.0142329	1262	2689	3208	454	523	554	966	909	504	785
ENSG00000172922.9	RNASEH2C	0.54348	0.0420538	410	553	396	506	573	285	314	498	314	392
ENSG00000172938.3	MRGPRD	-3.60455	0.0346927	0	3	0	0	0	6	8	0	15	8
ENSG00000173145.11	NOC3L	0.546365	0.0362922	846	1210	1749	654	665	599	747	831	812	597
ENSG00000173156.6	RHOD	0.72796	0.0416676	264	204	337	194	106	137	105	215	75	157
ENSG00000173262.11	SLC2A14	-0.97796	0.0267766	55	47	21	42	43	103	94	106	33	99
ENSG00000173334.3	TRIB1	-1.09416	5.84e-06	964	1001	1383	1075	1284	1941	2668	2173	2770	3219
ENSG00000173391.8	OLR1	-1.49557	0.000841786	1355	476	339	638	631	1534	4205	2514	1233	969
ENSG00000173557.14	C2orf70	1.08056	0.0474554	167	88	19	66	38	27	32	34	40	54
ENSG00000173715.16	C11orf80	-0.457769	0.0479054	140	173	204	115	174	230	267	245	188	219
ENSG00000173846.12	PLK3	-0.504541	0.0462701	480	272	424	253	464	546	526	567	707	450
ENSG00000173875.13	ZNF791	0.355092	0.0410956	2002	1689	2075	1411	2139	1379	1463	1823	1538	1437
ENSG00000174514.12	MFSD4A	-0.831801	0.0469118	160	128	110	311	227	162	382	447	528	358
ENSG00000174684.6	B4GAT1	1.04554	0.000737355	520	474	841	322	853	201	228	394	338	356
ENSG00000174775.16	HRAS	2.1617	0.000562591	46	34	162	58	11	6	13	15	18	18
ENSG00000174807.3	CD248	-1.03805	0.0132386	689	600	356	935	748	1131	917	3542	1223	949
ENSG00000174886.12	NDUFA11	-0.468209	0.0440429	155	127	146	135	165	182	184	259	223	219
ENSG00000175093.4	SPSB4	-1.41143	0.0310125	6	8	18	33	16	19	26	42	46	103
ENSG00000175164.14	ABO	1.27796	0.0245404	5901	4966	370	1530	1803	412	1088	1524	1352	1923
ENSG00000175202.3	HIGD2B	-2.57408	0.039335	4	0	4	0	0	5	7	9	23	3
ENSG00000175329.12	ISX	-1.60061	0.0398183	8	12	8	0	10	19	29	10	11	45
ENSG00000175662.17	TOM1L2	0.704201	0.0260642	785	673	1314	886	1465	488	447	1074	648	706
ENSG00000175701.10	AC011753.3	0.567831	0.0487889	169	183	329	201	150	147	170	168	100	138
ENSG00000175745.12	NR2F1	0.977222	0.0193188	1582	793	2131	640	3008	494	903	1506	974	535
ENSG00000175779.2	RP11-275I4.2	-0.706255	0.0233599	77	74	84	101	75	179	138	111	141	137
ENSG00000175826.11	CTDNEP1	0.610683	0.00799824	484	474	834	430	452	308	290	460	367	389
ENSG00000175985.9	PLEKHD1	-1.35028	0.0106061	17	18	21	3	10	34	48	46	33	18
ENSG00000176092.15	CRYBG2	-1.21924	0.0095607	69	115	181	21	81	109	238	437	136	194
ENSG00000176170.13	SPHK1	-0.958588	0.016293	147	148	312	326	459	599	515	751	774	314
ENSG00000176219.3	OR11H6	-2.84122	0.0257371	0	10	0	0	0	14	14	11	21	13
ENSG00000176269.3	OR4F21	-5.14139	0.0199616	0	0	0	0	0	6	0	0	16	11
ENSG00000176623.11	RMDN1	0.569608	0.0201815	1238	1173	1842	1175	2018	763	1130	1141	1100	1149
ENSG00000176788.8	BASP1	-0.652578	0.0410541	738	672	818	874	923	1956	1232	1745	1157	660
ENSG00000177076.5	ACER2	2.19397	0.0195311	1251	2904	137	153	80	61	277	149	361	166
ENSG00000177138.15	FAM9B	-1.00817	0.0493614	64	26	35	19	20	98	54	24	60	90
ENSG00000177839.6	PCDHB9	0.766301	0.03421	139	195	212	45	111	81	67	103	95	71
ENSG00000177854.7	TMEM187	0.826946	0.0160173	59	78	112	63	72	47	28	42	54	52
ENSG00000177879.15	AP3S1	0.964256	0.0170853	1577	1479	6922	1723	1319	1287	1554	1369	1121	1271
ENSG00000177888.7	ZBTB41	0.519465	0.0303136	2729	1851	3675	1343	1705	1368	1857	1883	1562	1378
ENSG00000177943.13	MAMDC4	0.949824	0.00830072	185	205	447	114	244	125	83	160	90	165
ENSG00000177954.12	RPS27	0.506934	0.0489277	23857	17926	21314	20084	12427	11399	13371	12940	13362	19086
ENSG00000178150.9	ZNF114	-1.52749	0.00308054	14	23	44	14	11	23	39	82	80	88
ENSG00000178171.10	AMER3	1.49311	0.0153509	120	70	34	53	29	17	19	24	4	48
ENSG00000178235.7	SLITRK1	1.24524	0.0277905	56	53	19	122	140	35	41	32	24	51
ENSG00000178301.3	AQP11	0.818884	0.0425141	153	63	190	96	56	45	102	57	71	50
ENSG00000178386.12	ZNF223	-1.02607	0.0114343	39	43	30	15	16	69	60	73	42	54
ENSG00000178562.17	CD28	-0.872243	0.039005	351	191	141	68	88	223	251	336	540	223
ENSG00000178597.6	PSAPL1	2.19151	0.0166215	113	91	52	0	14	24	15	10	4	4
ENSG00000178694.9	NSUN3	0.726623	0.00995747	672	543	1129	401	339	346	378	445	389	331
ENSG00000178776.4	C5orf46	-1.95297	0.000286969	29	22	84	45	49	263	238	37	251	112
ENSG00000178860.8	MSC	-1.05716	0.0411855	207	73	47	64	104	258	124	507	138	83
ENSG00000178882.14	FAM101A	2.39562	0.0183059	790	2223	7400	52	178	373	418	310	689	98
ENSG00000178947.8	SMIM10L2A	1.0374	0.0380264	58	26	52	82	120	24	25	37	39	54
ENSG00000178997.11	EXD1	-1.23738	0.0280165	9	29	35	25	10	20	57	32	94	63
ENSG00000179284.5	DAND5	-2.48112	0.0307301	0	3	4	0	4	35	10	9	3	3
ENSG00000179388.8	EGR3	-1.40825	0.019761	494	201	191	623	1178	454	1619	505	3380	1920
ENSG00000179431.6	FJX1	-1.19041	0.0431201	45	31	48	129	65	58	190	442	65	103
ENSG00000179528.15	LBX2	1.00908	0.0377143	84	58	70	71	37	60	34	14	36	19
ENSG00000179588.8	ZFPM1	1.45432	7.99e-05	842	394	421	340	161	133	162	217	136	168
ENSG00000179604.9	CDC42EP4	0.766353	0.0376165	884	854	1994	1519	988	420	531	1128	630	1184
ENSG00000179630.10	LACC1	-0.557801	0.019838	1491	917	848	778	826	1412	1778	1783	1421	1125
ENSG00000179709.8	NLRP8	-1.27581	0.0328894	14	27	15	8	4	48	36	15	26	39
ENSG00000179813.6	FAM216B	-1.07338	0.0191491	63	52	99	36	22	185	89	156	101	46
ENSG00000179820.15	MYADM	-0.717813	0.00960524	2168	1979	2593	2485	2678	2779	3029	4628	6477	4035
ENSG00000179914.4	ITLN1	2.15688	0.0109978	292	317	24	22	14	14	32	5	80	20
ENSG00000179934.6	CCR8	-2.00535	0.000634445	6	7	7	17	15	73	55	50	30	20
ENSG00000179941.6	BBS10	0.635087	0.00739321	766	1137	897	569	938	433	678	541	702	542
ENSG00000180011.6	ZADH2	0.560716	0.00749519	1392	1447	1667	1563	1679	857	1091	1448	1029	1181
ENSG00000180044.5	C3orf80	-1.18069	0.00423566	103	42	59	32	33	90	102	213	165	69
ENSG00000180209.11	MYLPF	-1.26658	0.0295072	13	15	9	7	6	30	9	24	27	33
ENSG00000180316.12	PNPLA1	-1.44766	0.042748	6	12	23	12	32	128	18	33	13	41
ENSG00000180424.6	DEFB123	3.54729	0.0423977	0	8	22	4	4	3	0	0	0	0
ENSG00000180767.9	CHST13	-2.06284	0.0275698	0	10	8	0	15	35	36	8	18	41
ENSG00000180787.5	ZFP3	0.689542	0.0264579	903	555	354	568	515	290	439	311	421	437
ENSG00000180822.11	PSMG4	0.578185	0.0345031	547	334	501	370	267	206	217	325	303	356
ENSG00000180871.7	CXCR2	-2.05293	0.0051343	86	100	139	248	130	2216	159	420	101	130
ENSG00000180914.10	OXTR	-0.731599	0.045734	88	170	166	116	249	148	289	487	251	245
ENSG00000180953.11	ST20	-1.16255	0.0324505	41	47	54	45	39	255	29	94	87	50
ENSG00000181031.15	RPH3AL	2.13752	0.000184203	64	40	46	120	18	12	14	21	11	15
ENSG00000181135.15	ZNF707	-2.95188	0.00605868	0	4	6	0	0	6	26	21	12	12
ENSG00000181195.10	PENK	-1.5916	0.0113739	18	45	18	35	98	163	59	44	313	112
ENSG00000181409.11	AATK	1.44394	0.0205877	264	93	266	237	1444	147	77	156	307	229
ENSG00000181449.3	SOX2	3.11919	0.00760244	18	224	257	41	2183	6	67	53	163	58
ENSG00000181652.19	ATG9B	-0.868122	0.0127049	36	60	54	27	30	69	69	71	112	68
ENSG00000181656.6	GPR88	1.40694	0.0441951	31	26	60	4	44	12	8	31	4	9
ENSG00000182154.7	MRPL41	0.806964	0.0210806	206	303	700	300	238	230	152	169	251	208
ENSG00000182218.9	HHIPL1	-0.733257	0.0359431	62	81	159	46	64	161	146	126	165	92
ENSG00000182263.13	FIGN	1.08764	0.0289989	508	780	309	649	2465	290	488	583	526	558
ENSG00000182272.11	B4GALNT4	1.70447	0.0481279	53	20	24	48	255	47	0	27	30	28
ENSG00000182393.2	IFNL1	-2.86365	0.0402581	0	3	4	0	0	14	11	13	12	0
ENSG00000182885.16	ADGRG3	-1.98131	0.00405453	22	31	44	9	43	337	49	135	24	35
ENSG00000182938.5	OTOP3	1.67232	0.0467362	11	14	21	5	9	6	6	4	3	0
ENSG00000182979.17	MTA1	0.481847	0.0280106	742	566	976	685	612	467	442	718	591	481
ENSG00000183019.7	C19orf59	-1.91158	0.0182345	81	16	43	0	134	282	411	213	114	50
ENSG00000183091.19	NEB	-0.665504	0.00699773	1056	930	772	749	1046	1563	1322	1327	2090	1283
ENSG00000183128.7	CALHM3	-1.67074	0.0190198	14	14	17	8	6	11	53	40	5	82
ENSG00000183476.12	SH2D7	1.54883	0.0121975	79	82	16	20	14	12	18	12	18	14
ENSG00000183486.12	MX2	-1.49408	0.00146401	1044	587	1499	454	919	1756	4179	5460	1355	646
ENSG00000183513.8	COA5	0.475098	0.0102181	684	576	670	471	633	413	556	479	433	402
ENSG00000183607.9	GKN2	3.9538	0.00303244	325	981	28	19	7	14	29	0	27	17
ENSG00000183625.14	CCR3	-1.43521	0.00797101	42	32	19	18	20	162	29	69	48	50
ENSG00000183638.5	RP1L1	-1.08107	0.0175157	48	39	48	34	43	56	31	99	111	168
ENSG00000183813.6	CCR4	-1.12241	0.00923407	143	53	47	33	56	101	187	138	234	91
ENSG00000183908.5	LRRC55	-1.49883	0.000963678	36	39	12	43	63	76	101	135	135	150
ENSG00000183943.5	PRKX	0.665881	0.0495074	1382	629	978	602	1721	625	492	779	719	880
ENSG00000184302.6	SIX6	-1.65835	0.0490688	0	6	8	4	12	39	20	14	6	18
ENSG00000184408.9	KCND2	-1.19165	0.000337731	215	191	146	141	108	441	557	369	370	179
ENSG00000184434.7	LRRC19	0.670797	0.0279276	295	188	235	110	109	100	151	122	118	110
ENSG00000184459.8	BPIFC	-1.07741	0.0183436	18	29	27	14	8	30	41	35	48	53
ENSG00000184478.7	OR56A3	-0.968484	0.0359467	31	53	46	16	60	84	89	34	89	112
ENSG00000184486.9	POU3F2	1.33109	0.0451528	19	28	60	17	193	23	24	23	39	25
ENSG00000184588.17	PDE4B	-1.17926	0.000865364	425	546	838	387	778	2363	1015	1529	1240	762
ENSG00000184831.13	APOO	0.561283	0.034514	144	158	266	135	235	128	135	140	138	120
ENSG00000184845.3	DRD1	-1.4566	0.0167643	28	32	14	6	31	45	150	20	53	46
ENSG00000184898.6	RBM43	0.469371	0.0491657	537	490	673	420	730	388	421	629	423	319
ENSG00000184995.7	IFNE	-1.23135	0.0469484	20	22	93	4	37	33	147	59	87	80
ENSG00000185033.14	SEMA4B	0.829894	0.0334843	935	1034	4025	1235	2229	1349	1007	1301	673	1058
ENSG00000185040.13	SPDYE16	-1.54122	0.0127577	21	12	12	8	8	84	16	26	29	22
ENSG00000185115.5	NSMCE3	-1.04822	0.0437831	16	18	16	6	10	39	24	41	18	18
ENSG00000185215.8	TNFAIP2	-0.845932	0.0424726	1030	1217	3150	1026	1322	4055	2714	4891	1462	1142
ENSG00000185274.11	WBSCR17	1.68496	0.0277053	120	86	43	189	1643	62	137	156	184	188
ENSG00000185453.12	C19orf68	0.934113	0.016173	235	240	477	400	605	113	276	163	247	292
ENSG00000185479.5	KRT6B	-2.20224	0.00129123	33	11	40	75	32	47	66	90	606	169
ENSG00000185515.14	BRCC3	0.342421	0.0375249	1719	1795	1684	1299	1401	1206	1284	1304	1435	1269
ENSG00000185716.11	C16orf52	0.585793	0.0378444	462	397	1092	449	612	326	407	452	483	400
ENSG00000185745.9	IFIT1	-1.76872	0.00323078	542	568	1417	424	1013	1019	5102	7290	752	479
ENSG00000185920.15	PTCH1	1.18882	0.0102881	5309	4367	681	1662	1593	898	1129	2101	1026	1180
ENSG00000185974.6	GRK1	-3.02457	0.0285403	0	4	0	0	4	17	12	0	10	27
ENSG00000186007.9	LEMD1	-1.94119	0.00320818	91	25	14	8	71	33	200	231	315	82
ENSG00000186103.3	ARGFX	-3.94748	0.000891658	0	0	6	0	0	27	14	21	7	18
ENSG00000186104.10	CYP2R1	0.486071	0.0331619	404	391	393	370	512	294	336	363	254	319
ENSG00000186340.14	THBS2	-1.09913	0.00481534	9311	9822	7688	6092	17349	24520	24348	35624	24243	7308
ENSG00000186407.6	CD300E	-1.65088	0.00100011	42	24	98	72	77	88	315	444	117	120
ENSG00000186417.13	GLDN	-1.47081	0.0229409	470	218	101	224	375	141	352	654	2759	298
ENSG00000186452.10	TMPRSS12	-1.11289	0.0124505	19	25	38	16	10	42	55	42	69	31
ENSG00000186468.12	RPS23	0.819112	0.0306374	4829	7663	7424	8462	8446	6577	5918	2604	2195	4541
ENSG00000186496.10	ZNF396	0.744697	0.0343344	311	125	116	140	151	85	91	98	137	116
ENSG00000186567.12	CEACAM19	0.87373	0.0180499	250	157	175	132	89	76	49	153	72	108
ENSG00000186687.15	LYRM7	0.52791	0.0116567	507	467	633	304	380	316	371	301	319	319
ENSG00000186812.12	ZNF397	0.851548	0.00186689	2535	1092	1375	1129	1445	725	730	1216	828	909
ENSG00000186814.13	ZSCAN30	0.653022	0.0200215	1325	688	950	571	709	465	442	955	489	479
ENSG00000186838.13	SELV	-5.36351	0.0121738	0	0	0	0	0	0	16	0	18	6
ENSG00000186889.9	TMEM17	0.893857	0.018224	131	51	135	127	183	61	69	67	88	74
ENSG00000187017.16	ESPN	0.73413	0.0479612	122	113	193	93	113	90	101	32	92	71
ENSG00000187109.13	NAP1L1	0.374186	0.0114176	11742	11597	13694	9483	11731	7940	10466	10681	8998	9022
ENSG00000187166.1	H1FNT	2.21519	0.0206429	28	7	20	13	10	6	7	0	4	0
ENSG00000187210.12	GCNT1	1.94961	0.000725802	3562	7915	4972	561	683	560	1137	548	1683	604
ENSG00000187474.4	FPR3	-1.01225	0.00903631	1136	683	2356	1211	1422	4570	3378	2978	1815	1368
ENSG00000187479.6	C11orf96	-1.18191	0.00528742	195	132	79	226	273	257	270	636	672	449
ENSG00000187626.8	ZKSCAN4	0.713044	0.00758612	212	156	255	193	197	150	121	177	110	93
ENSG00000187699.10	C2orf88	1.76566	0.00444517	785	1471	397	686	5958	354	982	347	683	614
ENSG00000187713.6	TMEM203	0.693719	0.00776636	241	264	214	249	195	178	133	184	126	140
ENSG00000187775.16	DNAH17	-1.04064	0.0198986	39	126	124	77	176	276	155	267	375	109
ENSG00000187837.3	HIST1H1C	0.690232	0.0176486	2892	5313	7944	4447	3380	3390	2759	2496	3467	3106
ENSG00000187908.17	DMBT1	3.0402	0.0375995	9528	60856	62	115	844	4825	1585	1138	251	605
ENSG00000188001.9	TPRG1	-0.664197	0.0217843	403	295	234	213	309	429	440	450	760	342
ENSG00000188042.7	ARL4C	-1.17626	0.000219583	677	868	1501	731	819	2444	1816	3175	2471	941
ENSG00000188487.11	INSC	1.4191	0.0311677	53	92	26	54	400	32	77	66	58	28
ENSG00000188505.4	NCCRP1	1.48526	0.0300671	49	29	19	133	46	9	26	27	7	44
ENSG00000188732.10	FAM221A	0.690981	0.0136014	453	345	624	279	230	211	232	346	184	255
ENSG00000188816.3	HMX2	-4.6862	0.0181349	0	0	0	0	0	6	7	4	8	0
ENSG00000188817.7	SNTN	-0.80503	0.031081	46	40	30	17	38	69	54	55	79	51
ENSG00000188897.8	CTD-3088G3.8	-1.65128	0.00629355	38	73	157	87	65	756	112	258	88	103
ENSG00000188910.7	GJB3	-1.05736	0.0185921	59	119	234	55	115	115	335	127	324	314
ENSG00000188993.3	LRRC66	1.79649	0.00627683	1545	1616	475	93	227	122	510	271	53	199
ENSG00000188996.4	HUS1B	1.40474	0.0226573	24	10	31	36	28	12	8	6	20	6
ENSG00000189007.15	ADAT2	0.62125	0.0211964	263	419	556	305	235	235	240	263	196	256
ENSG00000189037.7	DUSP21	-4.77797	0.0441634	0	0	0	0	0	4	4	0	0	17
ENSG00000189143.9	CLDN4	-0.963148	0.0139172	616	1114	1297	769	764	1125	1882	3313	616	2449
ENSG00000189280.3	GJB5	-2.30901	0.000633443	9	24	20	0	27	30	136	52	100	87
ENSG00000189320.8	FAM180A	-1.12047	0.003256	102	106	45	85	91	142	132	165	276	275
ENSG00000189334.8	S100A14	-1.13069	0.0396977	1796	1730	281	259	1296	3835	2099	4022	1179	1083
ENSG00000189433.5	GJB4	-1.51882	0.0279298	31	72	78	0	28	56	211	89	122	112
ENSG00000196275.13	GTF2IRD2	0.872647	0.0406725	275	108	70	116	132	42	110	115	59	84
ENSG00000196277.15	GRM7	-0.796369	0.0109248	101	122	133	37	80	150	201	150	178	153
ENSG00000196338.12	NLGN3	1.68454	0.0219471	354	236	88	82	1922	84	87	388	277	108
ENSG00000196376.10	SLC35F1	2.30604	0.0190015	65	128	40	191	1870	63	87	105	142	123
ENSG00000196378.11	ZNF34	0.702868	0.0335664	255	127	206	189	351	127	149	190	114	159
ENSG00000196542.8	SPTSSB	1.32679	0.0373177	365	286	1439	50	373	45	370	313	187	83
ENSG00000196683.10	TOMM7	0.776626	0.0189656	4580	3160	2618	5773	3920	1955	2511	2695	2039	3521
ENSG00000196739.14	COL27A1	0.929863	0.0179196	2908	1548	732	1758	1219	549	964	1427	580	1116
ENSG00000196757.7	ZNF700	0.693163	0.0169619	294	396	290	283	259	229	223	250	109	180
ENSG00000196862.9	RGPD4	-0.955696	0.0115618	44	42	51	19	34	66	85	45	77	99
ENSG00000196924.15	FLNA	-0.634029	0.0279933	13084	11718	17735	12756	20997	20075	19550	34650	36185	16296
ENSG00000196981.3	WDR5B	0.561772	0.0180499	370	291	362	302	259	219	270	221	264	153
ENSG00000197050.10	ZNF420	0.547566	0.0416677	255	441	322	282	351	146	270	251	284	247
ENSG00000197062.11	ZSCAN26	0.437283	0.0285354	519	392	384	316	396	296	321	350	291	294
ENSG00000197070.13	ARRDC1	0.883497	0.0040024	299	288	684	294	212	164	195	205	183	233
ENSG00000197119.12	SLC25A29	0.710339	0.0080324	298	263	333	350	276	168	197	316	175	147
ENSG00000197273.3	GUCA2A	-4.00347	0.016751	0	3	0	0	0	8	12	4	0	24
ENSG00000197363.9	ZNF517	0.619615	0.0232502	102	89	97	71	112	53	65	83	58	64
ENSG00000197405.7	C5AR1	-0.913832	0.0171466	205	293	577	376	803	1179	945	753	802	775
ENSG00000197406.7	DIO3	-1.14954	0.0190176	103	50	26	18	50	138	56	187	114	75
ENSG00000197520.10	FAM177B	1.54266	0.0138481	1144	248	129	102	105	141	131	51	189	77
ENSG00000197822.10	OCLN	1.03147	0.0142262	142	250	158	180	77	84	126	96	32	79
ENSG00000197852.10	FAM212B	-1.37348	0.0186366	9	12	15	4	8	39	30	30	13	14
ENSG00000197915.5	HRNR	0.810618	0.0294936	112	166	290	215	194	101	58	178	162	96
ENSG00000197971.14	MBP	0.83492	0.0298696	1858	1329	5903	1454	4073	1928	1342	1942	1614	1477
ENSG00000197976.11_PAR_Y	AKAP17A	-1.77627	0.0109739	74	45	48	11	10	38	50	460	47	91
ENSG00000198018.6	ENTPD7	-0.472688	0.0464501	647	766	789	631	401	1078	852	1026	943	776
ENSG00000198019.12	FCGR1B	-1.49651	0.028703	81	28	153	27	87	570	108	53	243	38
ENSG00000198040.10	ZNF84	0.419562	0.0474174	1483	1748	2188	934	1369	933	1207	1563	1309	971
ENSG00000198053.11	SIRPA	-0.66528	0.0470574	1264	786	1669	1257	1485	3516	1805	2384	1728	1251
ENSG00000198088.10	NUP62CL	-0.730051	0.0444085	90	93	152	32	52	123	134	199	104	140
ENSG00000198113.2	TOR4A	0.964326	0.0321198	412	695	1510	270	186	396	237	333	349	221
ENSG00000198203.9	SULT1C2	2.06548	0.00144894	12106	16613	3603	959	1035	1648	2442	1561	2205	423
ENSG00000198225.5	FKBP1C	-1.23319	0.000322328	37	46	26	33	36	69	80	140	77	83
ENSG00000198298.12	ZNF485	0.687787	0.026414	230	146	203	157	112	72	118	161	77	126
ENSG00000198398.2	TMEM207	-1.33557	0.0265044	8	15	7	27	14	42	59	26	18	51
ENSG00000198400.11	NTRK1	1.27325	0.0312032	45	16	26	102	108	32	26	31	22	27
ENSG00000198464.13	ZNF480	0.598358	0.0138928	1744	1861	1737	1204	950	696	1322	1095	940	1098
ENSG00000198523.5	PLN	-1.07212	0.0108522	192	238	196	162	231	451	323	147	903	394
ENSG00000198585.11	NUDT16	0.719008	0.043911	2475	3467	6329	3134	5994	1352	3179	1962	3870	3196
ENSG00000198678.5	OR5BS1P	-3.19112	0.0488277	0	0	6	0	0	10	15	0	19	6
ENSG00000198721.12	ECI2	0.94449	0.00663994	1012	765	726	1144	491	390	309	389	514	679
ENSG00000198756.10	COLGALT2	0.908359	0.0459794	624	173	451	241	739	122	180	183	456	298
ENSG00000198759.11	EGFL6	-1.22526	0.0412637	88	143	151	16	86	319	444	79	225	48
ENSG00000198796.6	ALPK2	-1.51087	0.000316551	53	38	76	62	57	194	328	94	118	117
ENSG00000198814.12	GK	-1.09993	0.0455283	366	431	1202	512	557	3534	770	1332	491	403
ENSG00000198846.5	TOX	0.617774	0.049312	318	380	433	186	617	204	244	260	312	291
ENSG00000198912.10	C1orf174	0.513826	0.0325282	391	364	590	301	242	211	304	305	268	275
ENSG00000203697.11	CAPN8	1.30804	0.0381017	10374	3748	1048	390	777	1246	1174	1310	1855	1007
ENSG00000203756.7	TMEM244	-1.24072	0.0117182	18	17	17	9	17	52	33	20	56	27
ENSG00000203805.10	PLPP4	-1.36748	0.0363791	32	87	62	32	201	218	485	209	219	20
ENSG00000204128.5	C2orf72	1.60617	0.00835408	526	422	159	318	18	68	132	145	46	113
ENSG00000204262.11	COL5A2	-1.1827	0.00182178	8415	12388	7470	7665	17818	26084	35181	30926	30217	9187
ENSG00000204291.10	COL15A1	-1.07235	0.0240076	2142	3173	2695	2974	6661	6644	3681	21048	6754	3589
ENSG00000204310.12	AGPAT1	2.80096	2.19e-05	43	58	85	87	162	34	3	17	8	4
ENSG00000204363.4	SPANXN5	-3.32742	0.0443484	0	4	0	0	0	8	9	11	0	13
ENSG00000204480.7	PRAMEF19	-5.12577	0.00702203	0	0	0	0	0	3	8	5	0	17
ENSG00000204481.7	PRAMEF14	1.89433	0.043045	14	14	16	7	20	0	0	5	8	7
ENSG00000204572.9	KRTAP5-10	-4.60324	0.0226283	0	0	0	0	0	4	7	0	7	5
ENSG00000204577.11	LILRB3	-2.15557	0.0198089	0	4	30	0	22	20	67	79	34	53
ENSG00000204642.13	HLA-F	2.02988	0.0227175	5	7	100	104	5	12	8	24	6	10
ENSG00000205129.8	C4orf47	1.20463	0.0176166	36	63	98	33	55	12	57	17	21	20
ENSG00000205213.13	LGR4	0.828281	0.0414274	4533	4174	9423	5016	1371	2290	2412	2995	1944	4372
ENSG00000205220.11	PSMB10	1.41033	0.00974787	154	117	776	161	57	101	126	103	64	70
ENSG00000205420.10	KRT6A	-2.24071	0.00430145	83	24	189	8	89	32	749	64	816	176
ENSG00000205436.7	EXOC3L4	1.28309	0.0493894	134	79	364	7	76	70	51	75	22	41
ENSG00000205707.10	LYRM5	0.55414	0.0113404	657	729	928	743	819	532	638	588	431	586
ENSG00000205755.11_PAR_Y	CRLF2	-4.76279	0.042023	0	0	0	0	0	9	0	14	4	0
ENSG00000205981.7	DNAJC19	0.541256	0.0188182	769	632	947	680	470	360	602	542	519	493
ENSG00000206422.2	LRRC30	-5.55418	0.00863415	0	0	0	0	0	18	4	0	22	0
ENSG00000212864.3	RNF208	1.12799	0.0363947	71	36	86	72	64	6	36	26	26	64
ENSG00000213213.13	CCDC183	1.98951	0.00900292	20	20	22	38	40	16	10	0	5	6
ENSG00000213463.4	SYNJ2BP	0.557539	0.00594311	3019	2772	2532	1841	2987	1364	1929	2274	1837	1993
ENSG00000213563.6	C8orf82	0.744795	0.0302478	202	110	265	247	162	121	118	105	102	170
ENSG00000213654.9	GPSM3	-3.17452	0.0232212	0	0	6	0	0	9	3	9	24	6
ENSG00000213676.11	ATF6B	-4.51302	0.000177298	0	0	4	4	0	137	6	20	6	14
ENSG00000213741.10	RPS29	0.811557	0.0086374	9484	11579	16651	18460	9984	5564	8888	7278	7813	10688
ENSG00000213762.11	ZNF134	0.568816	0.0278035	868	1023	795	631	909	308	615	778	689	635
ENSG00000213793.5	ZNF888	0.687043	0.0201124	1319	671	1643	762	669	413	693	591	745	769
ENSG00000214160.9	ALG3	0.47313	0.0252522	1077	1122	1518	734	741	747	768	989	663	686
ENSG00000214300.7	SPDYE3	0.554376	0.0396012	225	151	188	160	147	105	112	198	100	114
ENSG00000214324.5	C3orf56	-3.59556	0.00175663	0	3	4	0	0	7	6	7	34	28
ENSG00000214814.7	FER1L6	2.55016	0.0105777	5954	6511	134	225	370	464	404	774	204	445
ENSG00000214944.9	ARHGEF28	0.801932	0.0397196	3178	2424	1429	2961	2243	846	1807	1378	845	2627
ENSG00000214946.14	TBC1D26	-3.25028	0.0230921	0	0	0	0	4	6	11	7	3	14
ENSG00000215148.8	PRSS41	-2.8912	0.0486879	0	4	4	0	0	8	38	6	0	6
ENSG00000215182.8	MUC5AC	2.39245	0.0347722	655836	308618	114879	5242	13752	119236	13722	13620	27255	20413
ENSG00000215218.3	UBE2QL1	-0.87759	0.0146816	36	46	34	55	44	57	88	89	81	110
ENSG00000215277.8	RNF212B	1.09411	0.00619524	57	71	41	41	45	27	36	20	25	17
ENSG00000221866.9	PLXNA4	-0.953484	0.01137	219	233	129	193	243	364	210	317	721	475
ENSG00000221944.6	TIGD1	0.650372	0.0399705	232	215	174	82	138	93	88	145	149	80
ENSG00000221995.5	TIAF1	-0.596011	0.042594	81	71	69	49	72	106	77	126	145	87
ENSG00000222047.8	C10orf55	-2.26527	0.0374007	12	0	9	0	0	29	22	16	21	8
ENSG00000223547.9	ZNF844	1.12101	0.0197318	429	637	462	507	686	165	335	45	417	349
ENSG00000223802.7	CERS1	2.06095	0.0446437	25	33	15	0	244	3	6	36	29	12
ENSG00000225921.6	NOL7	0.453646	0.0271928	1872	1861	2487	1984	1570	1121	1458	1593	1766	1572
ENSG00000232237.3	ASCL5	3.0802	0.0286108	14	4	31	19	0	4	0	0	4	0
ENSG00000235568.6	NFAM1	-1.06393	0.0271813	171	129	347	155	292	1106	261	323	372	226
ENSG00000239389.7	PCDHA13	1.03021	0.0217633	77	38	55	30	42	14	27	42	13	28
ENSG00000239732.3	TLR9	-4.94239	0.00952439	0	0	0	0	0	6	6	0	11	6
ENSG00000240230.5	COX19	0.490623	0.0355401	803	597	732	605	396	394	422	631	461	438
ENSG00000241839.9	PLEKHO2	-0.977979	0.00824432	250	266	436	341	335	1110	301	725	754	450
ENSG00000243678.11	NME2	1.1075	0.0427764	23	35	47	37	24	11	33	15	18	5
ENSG00000244731.7	C4A	-1.68515	0.0106939	75	85	23	86	68	643	62	282	51	103
ENSG00000245680.9	ZNF585B	0.459086	0.0381245	739	758	983	549	754	385	498	828	666	518
ENSG00000248144.5	ADH1C	2.64684	8.6e-05	8614	3299	1035	642	312	99	622	664	537	364
ENSG00000248643.5	RBM14-RBM4	1.91406	0.0193156	16	41	18	6	21	11	0	4	6	6
ENSG00000249156.2	RP11-432M8.9	-3.57491	0.0280083	0	4	0	0	0	10	8	0	10	19
ENSG00000249158.6	PCDHA11	1.0184	0.00836925	115	43	88	58	66	26	33	49	30	52
ENSG00000249471.7	ZNF324B	0.61842	0.045544	120	92	117	90	95	39	55	100	89	72
ENSG00000249773.3	RP11-15K19.2	-4.78842	0.0432314	0	0	0	0	0	0	4	4	0	18
ENSG00000250317.8	SMIM20	0.726297	0.0181516	331	352	468	547	309	295	317	225	194	256
ENSG00000250722.5	SEPP1	1.0145	0.0156926	657	823	217	834	1023	275	311	373	392	565
ENSG00000253368.3	TRNP1	1.25423	0.0400351	1602	1437	2161	402	181	52	801	672	643	293
ENSG00000253485.2	PCDHGA5	0.811528	0.034117	190	68	197	96	164	73	68	108	131	46
ENSG00000253548.1	PYDC2	-5.12429	0.00588467	0	0	0	0	0	8	9	0	12	4
ENSG00000253649.4	PRSS51	-1.87448	0.00287642	44	19	44	26	57	33	110	512	78	53
ENSG00000254206.5	NPIPB11	0.753557	0.0183789	221	159	179	86	116	94	64	126	119	63
ENSG00000254685.6	FPGT	0.588277	0.00862468	287	352	321	169	277	179	224	213	184	169
ENSG00000256053.7	APOPT1	0.592083	0.0353437	180	179	206	210	197	93	127	192	110	168
ENSG00000256229.7	ZNF486	-0.74602	0.0247596	303	243	127	249	259	271	318	571	493	492
ENSG00000256646.7	RP11-111K18.1	-4.80439	0.00342549	0	0	0	0	0	4	4	7	4	8
ENSG00000256683.6	ZNF350	0.398317	0.0262357	721	742	836	601	642	459	699	613	525	521
ENSG00000256977.12	LIMS3	-5.27168	0.00398394	0	0	0	0	0	10	0	15	10	3
ENSG00000257524.6	RP11-203J24.9	-3.61541	0.00307582	0	0	6	0	0	16	20	16	9	9
ENSG00000257727.5	CNPY2	0.746047	0.00792256	295	311	518	327	186	179	173	282	202	184
ENSG00000258227.6	CLEC5A	-0.7933	0.0345308	242	110	304	240	402	369	568	456	728	287
ENSG00000258555.6	SPECC1L-ADORA2A	4.76029	0.0443184	0	0	10	9	4	0	0	0	0	0
ENSG00000258947.6	TUBB3	1.36937	0.031371	12	9	26	24	25	9	7	5	6	12
ENSG00000259417.2	RP11-2E17.1	2.16308	0.00319392	80	27	28	172	576	48	42	35	24	69
ENSG00000261371.5	PECAM1	-0.559503	0.0433007	3631	4275	4204	4923	6741	8954	6866	7809	6600	7137
ENSG00000265107.2	GJA5	-0.872517	0.0369056	64	96	52	101	132	197	97	199	280	114
ENSG00000265808.3	SEC22B	0.571235	0.00851761	3739	2633	4074	2512	1881	1691	2197	2421	2240	1824
ENSG00000267426.5	RP11-552F3.12	-4.37624	0.0410353	0	0	0	0	0	9	3	0	3	4
ENSG00000268223.5	ARL14EPL	2.57492	0.00126701	25	41	693	63	14	27	38	21	20	24
ENSG00000269404.6	SPIB	2.1301	0.0479759	1409	295	20	62	14	72	47	143	44	108
ENSG00000272325.1	NUDT3	0.908928	0.0453591	73	111	115	76	126	76	21	52	32	92
ENSG00000272573.5	MUSTN1	4.74377	0.0455032	0	0	7	10	5	0	0	0	0	0
ENSG00000272674.3	PCDHB16	1.16656	0.0169941	456	300	75	129	186	34	130	127	109	138
ENSG00000274618.1	HIST1H4F	1.00351	0.0179109	345	151	532	197	256	164	122	97	291	74
ENSG00000275342.4	PRAG1	-0.63942	0.0143497	484	354	330	313	351	473	560	999	616	411
ENSG00000277203.1	F8A1	-0.445486	0.0430271	207	146	191	127	148	195	197	296	254	224
ENSG00000278311.4	GGNBP2	1.70503	0.0166437	572	119	117	32	1026	75	73	319	103	64
ENSG00000280789.1	PAGR1	1.36496	0.0393729	10	31	124	24	14	18	17	18	10	14
ENSG00000284732.1	CTD-3051L14.15	-0.813963	0.0486057	22	48	25	28	24	70	47	48	43	61
