# Supplementary material for: CircSTX6 promotes pancreatic ductal adenocarcinoma progression by sponging miR-449b-5p and interacting with CUL2
Source: Mol Cancer. 2022 Jun 1;21:121. doi: 10.1186/s12943-022-01599-5 (PMC9158112; doi:10.1186/s12943-022-01599-5)
Supplement: Supplementary file 4 — Additional file 4: Table S4. Primers, probes and siRNAs used in the present study. [file 12943_2022_1599_MOESM4_ESM.xlsx]

## Sheet: Sheet1
Table S4. Primers, probes and siRNAs used in the present study.
Name	Oligonucleotide sequences in this study
hsa_circ_0007665-F	AATTCTCAGCCTAGGTGGTGC
hsa_circ_0007665-R	TGGTAGGTATCTGGTAGCAGGTCT
hsa_circ_0001411-F	AGGAGACATTAAAACGGGAGCA
hsa_circ_0001411-R	TTCGGTCTCAGTCACTTTCTGTAGT
hsa_circ_0007905-F	TGGAGGAACAGGCAGTTATGTTG
hsa_circ_0007905-R	TTGACATCTGATCTTTCATGTCCAC
circSTX6-F (convergent)	CACTGGAACAACAGATAAATATGGG
circSTX6-R (convergent)	TGCTGCTCCTCAATGAAATGA
GAPDH-F	AGAAGGCTGGGGCTCATTTG
GAPDH-R	AGGGGCCATCCACAGTCTTC
GAPDH(divergent)-F	TGTACCATCAATAAAGTACCCTGTG
GAPDH(divergent)-R	AAATCCGTTGACTCCGACCT
hsa-miR-1262-F	ATGGGTGAATTTGTAGAAGGAT
hsa-miR-1262-R	Universal reverse primer
hsa-miR-378g-F	ACTGGGCTTGGAGTCAGAAG
hsa-miR-378g-R	Universal reverse primer
hsa-miR-508-5p-F	TACTCCAGAGGGCGTCACTCATG
hsa-miR-508-5p-R	Universal reverse primer
hsa-miR-548p-F	TAGCAAAAACTGCAGTTACTTT
hsa-miR-548p-R	Universal reverse primer
hsa-miR-550a-3p-F	TGTCTTACTCCCTCAGGCACAT
hsa-miR-550a-3p-R	Universal reverse primer
hsa-miR-6780a-5p-F	TTGGGAGGGAAGACAGCTGGAGA
hsa-miR-6780a-5p-R	Universal reverse primer
hsa-miR-937-5p-F	GTGAGTCAGGGTGGGGCTGG
hsa-miR-937-5p-R	Universal reverse primer
hsa-miR-3194-3p-F	AGCTCTGCTGCTCACTGGCAGT
hsa-miR-3194-3p-R	Universal reverse primer
hsa-miR-449b-5p-F	AGGCAGTGTATTGTTAGCTGGC
hsa-miR-449b-5p-R	Universal reverse primer
hsa-miR-676-3p-F	CTGTCCTAAGGTTGTTGAGTT
hsa-miR-676-3p-R	Universal reverse primer
hsa-miR-767-5p-F	TGCACCATGGTTGTCTGAGCATG
hsa-miR-767-5p-R	Universal reverse primer
hsa-miR-219b-3p-F	AGAATTGCGTTTGGACAATCAGT
hsa-miR-219b-3p-R	Universal reverse primer
hsa-miR-3150a-3p-F	CTGGGGAGATCCTCGAGGTTGG
hsa-miR-3150a-3p-R	Universal reverse primer
hsa-miR-4699-3p-F	AATTTACTCTGCAATCTTCTCC
hsa-miR-4699-3p-R	Universal reverse primer
hsa-miR-4717-3p-F	ACACATGGGTGGCTGTGGCCT
hsa-miR-4717-3p-R	Universal reverse primer
hsa-miR-4796-5p-F	TGTCTATACTCTGTCACTTTAC
hsa-miR-4796-5p-R	Universal reverse primer
hsa-miR-4797-3p-F	TCTCAGTAAGTGGCACTCTGT
hsa-miR-4797-3p-R	Universal reverse primer
hsa-miR-4799-5p-F	ATCTAAATGCAGCATGCCAGTC
hsa-miR-4799-5p-R	Universal reverse primer
hsa-miR-548as-5p-F	AAAAGTAATTGCGGGTTTTGCC
hsa-miR-548as-5p-R	Universal reverse primer
hsa-miR-549a-5p-F	AGCTCATCCATAGTTGTCACTG
hsa-miR-549a-5p-R	Universal reverse primer
hsa-miR-5706-F	TTCTGGATAACATGCTGAAGCT
hsa-miR-5706-R	Universal reverse primer
hsa-miR-6733-5p-F	TGGGAAAGACAAACTCAGAGTT
hsa-miR-6733-5p-R	Universal reverse primer
hsa-miR-6837-5p-F	ACCAGGGCCAGCAGGGAATGT
hsa-miR-6837-5p-R	Universal reverse primer
STX6-F	CTGCGGACTGTGAAGAATCA
STX6-R	CGTGCATTCTGAAATTGTGG
COL12A1-F	AGCTGAGGCAGACATTGTGTT
COL12A1-R	CCTCCTTTGTACGGCAAGTTT
MYH9-F	CCTCAAGGAGCGTTACTACTCA
MYH9-R	CTGTAGGCGGTGTCTGTGAT
MYH9 promoter -1194~-1185 F1	CCTTGAACTCCCAACCTCAG
MYH9 promoter -1194~-1185 R1	TTTCTTACTGGAATGTGCTTGC
MYH9 promoter -561~-552 F1	CTCGGAAGGGTATTCCAGGT
MYH9 promoter -561~-552 R1	CTCATGTCATCCCACCACAA
HIF1A-F	GAACGTCGAAAAGAAAAGTCTCG
HIF1A-R	CCTTATCAAGATGCGAACTCACA
CUL2-F	ACGACAATAAAAGCCGTGGTC
CUL2-R	GGATAGGCCACACATAAAGCAT
β-Actin-F	ATTGCCGACAGGATGCAGAA
β-Actin-R	GCTGATCCACATCTGCTGGAA
U6-F	CTCGCTTCGGCAGCACA
U6-R	AACGCTTCACGAATTTGCGT
18S-F	CAGCCACCCGAGATTGAGCA
18S-R	TAGTAGCGACGGGCGGTGTG
si-circSTX6-1	CATATGACCAGTGGACATG
si-circSTX6-2	TATGACCAGTGGACATGAA
si-circSTX6-3	TGACCAGTGGACATGAAAG
si-MYH9-1	CCGAUAAGUAUCUCUAUGUTT
si-MYH9-2	GAGAUUGUGGAAAUGUACATT
si-MYH9-3	CUGAUUUCUGCAUUAUCCATT
si-HIF1A-1	CAUGAAAGCACAGAUGAAUTT
si-HIF1A-2	GAUUAACUCAGUUUGAACUTT
si-HIF1A-3	CCACAUUCACGUAUAUGAUTT
miR-449b-5p mimics	AGGCAGUGUAUUGUUAGCUGGC
	GCCAGCUAACAAUACACUGCCU
miR-449b-5p mimics NC	UUUGUACUACACAAAAGUACUG
	CAGUACUUUUGUGUAGUACAAA
miR-449b-5p inhibitor	GCCAGCUAACAAUACACUGCCU
miR-449b-5p inhibitor NC	CAGUACUUUUGUGUAGUACAAA
biotin labeled circNEIL3 probe	ATGTCCACTGGTCATATGAG-/3bio/
biotin labeled circNEIL3 probe-NC	GTGACGAAGTTCACTTGCTA-/3bio/
