# Supplementary material for: CircSTX6 promotes pancreatic ductal adenocarcinoma progression by sponging miR-449b-5p and interacting with CUL2
Source: Mol Cancer. 2022 Jun 1;21:121. doi: 10.1186/s12943-022-01599-5 (PMC9158112; doi:10.1186/s12943-022-01599-5)
Supplement: Supplementary file 5 — Additional file 5: Table S5. Antibodies used in the present study. [file 12943_2022_1599_MOESM5_ESM.xlsx]

## Sheet: Sheet1
Table S5. Antibodies used in the present study.
Name	Company	Catalog Number
anti-AGO2	Abcam	ab186733
anti-IgG	Abcam	ab172730
anti-COL12A1	Abcam	ab121304
anti-MYH9	Abcam	ab138498
anti-β-actin	Cell Signaling Technology	8457S
anti-CUL2	Abcam	ab166917
anti-EloB	Proteintech	10779-1-AP
anti-EloC	Proteintech	12450-1-AP
anti-Rbx1	Proteintech	14895-1-AP
anti-VHL	Abcam	ab140989
anti-HIF1A	Proteintech	20960-1-AP
anti-tag	Proteintech	20543-1-AP
