# Supplementary material for: CircSTX6 promotes pancreatic ductal adenocarcinoma progression by sponging miR-449b-5p and interacting with CUL2
Source: Mol Cancer. 2022 Jun 1;21:121. doi: 10.1186/s12943-022-01599-5 (PMC9158112; doi:10.1186/s12943-022-01599-5)
Supplement: Supplementary file 6 — Additional file 6: Table S6. List of possible circSTX6-interacting proteins identified by mass spectrometry. [file 12943_2022_1599_MOESM6_ESM.xlsx]

## Sheet: Table S4
Table S6. List of possible circSTX6-interacting proteins identified by mass spectrometry.
Gene Name	Protein Name	Unique_Spectra_Num
RPS24	40S ribosomal protein S24	2
RPL26L1	60S ribosomal protein L26-like 1	9
EEF1E1	Eukaryotic translation elongation factor 1 epsilon-1	2
DTYMK	Thymidylate kinase	2
RPL13	60S ribosomal protein L13	4
MOS	Proto-oncogene serine/threonine-protein kinase mos	2
ALDOC	Fructose-bisphosphate aldolase C	2
KRT19	Keratin, type I cytoskeletal 19	2
EIF5	Eukaryotic translation initiation factor 5	2
EIF2S3	Eukaryotic translation initiation factor 2 subunit 3	6
MSN	Moesin	2
CUL2	Cullin-2	7
ACLY	ATP-citrate synthase	2
VARS1	Valine--tRNA ligase	4
Note: the whole immunoprecipitated proteins were sent for the analysis of mass spectrometry.
